# Supplementary material for: Evaluation of long-read 16S rRNA next-generation sequencing for identification of bacterial isolates in a clinical diagnostic laboratory
Source: J Clin Microbiol. 2025 Apr 22;63(5):e01670-24. doi: 10.1128/jcm.01670-24 (PMC12077174; doi:10.1128/jcm.01670-24)
Supplement: Table S1 — Sequencing results. [file jcm.01670-24-s0007.xlsx]

## Sheet: Sheet1
Table S1. Level of identification, total number of reads and mismatches of each sample by 16S SS and 16S ONT
Prospective/Challenge	Bacterial group	Sample ID	16S Sanger sequencing results	Mismatches	Match length	Group size	Sequencing length	Score	16S ONT sequencing results	Mismatches	Match length	Group size	Sequence length	Score	Reads	CLSI MM18 2A	mCLSI	Top classified species CLSI MM18 2A	Top classified species mCLSI	CLSI MM18 2A Sanger interpretation	CLSI MM18 2A Nanopore interpretation	mCLSI Sanger Interpretation	mCLSI Nanopore Interpretation
Prospective	Anaerobic GPR	FAU46475barcode15	Varibaculum cambriense (98.33%)	7	419	14	1510	633	Varibaculum cambriense (99.26%) Varibaculum vaginae (98.27%)	11 26	1486 1505	14 1	1510 1536	1528 1493	10285	Sanger: genus Nanopore: species				Varibaculum sp.	Varibaculum cambriense
Prospective	Anaerobic GPR	FAS73828barcode07	Turicibacter sanguinis (99.40%) Next 90.48%	3	504	59	1508	790	Turicibacter sanguinis (100%) Lysinibacillus massiliensis (90.30%)	0 125	1474 1164	7 48	1508 1545	1553 925	1186	Sanger: species Nanopore: species		Same species		Turicibacter sanguinis	Turicibacter sanguinis
Prospective	Aerobic actinomycetes	FAU46475barcode11	Streptomyces diastaticus (100%) Streptomyces koyangensis (99.20%)	0 4	500 500	200 39	1527 1488	794 781	Streptomyces diastaticus (99.80%) Streptomyces intermedius (99.66%)	3 5	1490 1468	160 37	1527 1475	1557 1527	1021	Sanger: species Nanopore: genus	Sanger: species Nanopore: species	Same genus	Same species	Streptomyces diastaticus	Streptomyces sp.	Streptomyces diastaticus	Streptomyces diastaticus
Prospective	GPC	FAU23775barcode19	Streptococcus urinalis (100%)	0	506	29	1553	803	Streptococcus urinalis (99.87%) Streptococcus canis (97.29%)	2 41	1511 1511	21 63	1553 1553	1585 1452	7642	Sanger: species Nanopore: species		Same species		Streptococcus urinalis	Streptococcus urinalis
Prospective	GPC	FAS70365barcode03	Streptococcus minor (100%)	0	524	53	1497	832	Streptococcus minor (99.87%) Streptococcus tangierensis (97.21%)	2 42	1495 1505	53 3	1497 1520	1568 1439	40992	Sanger: species Nanopore: species		Same species		Streptococcus minor	Streptococcus minor
Prospective	NF GNR	FAU23775barcode18	Stenotrophomonas rhizophila (98.87%) Stenotrophomonas bentonitica (99.01%)	4 5	529 506	574 15	1551 1469	821 787	Stenotrophomonas rhizophila (99.67%) Stenotrophomonas bentonitica (99.52%)	5 7	1509 1469	574 15	1551 1469	1573 1524	9912	Sanger: species Nanopore: species		Change species		Stenotrophomonas bentonitica	Stenotrophomonas rhizophila
Prospective	NF GNR	FAR89152barcode15	Stenotrophomonas indicatrix (100%) Pseudomonas geniculata (99.19%) Pseudomonas hibiscicola (98.79%) Stenotrophomonas maltophilia (98.38%) Stenotrophomonas pavanii (98.38%) Stenotrophomonas lactitubi (98.79%)	0 4 6 8 8 6	494 494 494 494 494 496	32 303 127 3292 133 6	1557 1506 1509 1557 1488 1470	784 771 765 759 759 749	Stenotrophomonas indicatrix (99.87%) Stenotrophomonas lactitubi (99.52%) Pseudomonas geniculata (99.14%) Pseudomonas hibiscicola (99.00%)	2 7 13 15	1507 1470 1506 1506	32 6 303 127	1557 1470 1506 1509	1581 1519 1542 1535	4000	Sanger: species Nanopore: species		Same species		Stenotrophomonas indicatrix	Stenotrophomonas indicatrix
Prospective	NF GNR	FAU23775barcode22	Stenothrophomonas tumulicola (96.81%) Stenotrophomonas acidaminiphila (96.43%)	16 18	502 504	39 142	1472 1542	746 743	Pseudoxanthomonas spadix (98.08%) Pseudoxanthomonas helianthi (97.93%) Xanthomonas maliensis (97.17%) Xanthomonas dyei (97.21%) Xanthomonas bromi (97.14%)	29 31 40 41 41	1512 1495 1411 1468 1432	27 3 8 3 3	1553 1494 1409 1465 1429	1487 1466 1354 1410 1373	11936	Sanger: family Nanopore: genus		Same family (Lysobacteraceae)		Unable to ID, mcrt Stenotrophomonas	Pseudoxanthomonas, mcrt spadix
Prospective	GPC	FAU23775barcode15	Staphylococcus warneri (99.25%) Staphylococcus pasteuri (98.13%)	4 10	534 534	872 603	1557	837 818	Staphylococcus warneri (99.74%) Staphylococcus pasteuri (99.29%)	4 11	1541 1541	862 595	1557 1557	1604 1580	15828	Sanger: species Nanopore: species		Same species		Staphylococcus warneri	Staphylococcus warneri
Prospective	Pigmented GNR	FAU23775barcode06	Sphingopyxis terrae (99.78%) Sphingopyxis ummariensis (100%)	1 0	464 449	31 1	1495 1422	733 713	Sphingopyxis ummariensis (99.79%) Sphingopyxis adhaesiva (99.78%) Sphingopyxis terrae (99.66%)	3 3 3	1422 1350 1451	27 16 5	1422 1379 1495	1488 1413 1512	6985	Sanger: species Nanopore: species		Same species		Sphingopixis ummariensis	Sphingopixis ummariensis
Prospective	Pigmented GNR	FAU23775barcode14	Sphingomonas aurantiaca (98.06%) Sphingomonas faeni (98.48%) Sphingomonas olei (99.78%)	9 7 1	464 460 446	16 52 10	1483 1452 1435	708 708 706	Sphingomonas mucosissima (99.85%) Sphingomonas olei (99.79%) Sphingomonas panaciterrae (99.14%)	2 3 12	1364 1435 1395	30 10 9	1392 1435 1395	1429 1501 1442	10547	Sanger: species Nanopore: species		Change species		Sphingomonas olei	Sphingomonas mucosissima
Prospective	Pigmented GNR	FAR89152barcode09	Sphingobacterium spiritivorum (100%)	0	507	42	1528	805	Sphingobacterium spiritivorum (99.60%) Sphingobacterium anhuiense (93.87%)	6 83	1498 1353	33 20	1528 1382	1557 1141	4297	Sanger: species Nanopore: species		Same species		Sphingobacterium spiritivorum	Sphingobacterium spiritivorum
Prospective	Anaerobic GPR	FAS73828barcode14	Schaalia odontolytica (96.46%)	18	508	118	1544	721	Schaalia odontolytica (97.88%) Schaalia meyeri (96.70%)	32 50	1506 1513	110 19	1544 1546	1470 1416	5369	Sanger: family Nanopore: genus		Same family (Actinomycetaceae)		Unable to ID	Schaalia sp.
Prospective	Anaerobic GPR	FAU46475barcode16	Schaalia cardifensis (99.22%) Next 92.56%	4	511	20	1556	801	Schaalia cardiffensis (99.01%) Schaalia meyeri (96.28%)	15 56	1514 1506	12 19	1556 1546	1557 1387	576	Sanger: species Nanopore: species		Same species		Schaalia cardifensis	Schaalia cardifensis
Prospective	GNCB	FAU23775barcode13	Roseomonas musae (98.92%) Roseomonas aerophila (98.02%)	5 9	462 454	2 5	1422 1426	717 692	Roseomonas musae (98.03%) Roseomonas aerophila (97.83%)	28 31	1422 1426	2 5	1422 1426	1399 1397	13126	Sanger: genus Nanopore: genus		Same genus		Roseomonas, mcrt musae	Roseomonas, mcrt musae
Prospective	Spore-forning GPB	FAU23775barcode08	Robertmurraya (Bacillus) siralis (99.19%)	4	493	37	1559	772	Bacillus siralis (99.72%) Bacillus purgationiresistens (97.46%)	4 36	1434 1420	37 2	1559 1450	1497 1366	12377	Sanger: species Nanopore: species		Same species		Bacillus siralis	Bacillus siralis
Prospective	Aerobic actinomycetes	FAU23775barcode09	Rhodococcus kroppenstedtii (99.79%) Rhodococcus corynebacteroides (99.37%)	1 3	475 475	20 103	1485 1494	751 744	Rhodococcus corynebacteroides (99.67%) Rhodococcus kroppenstedtii (99.39%) Rhodococcus trifolii (99.05%)	5 9 13	1494 1467 1364	95 20 6	1494 1485 1364	1547 1515 1389	4245	Sanger: species Nanopore: genus	Sanger: species Nanopore: species	Same genus	Change species	Rhodococcus kroppenstedtii	Rhodococcus corynebacteroides	Rhodococcus kroppenstedtii	Rhodococcus corynebacteroides
Prospective	Aerobic actinomycetes	FAU23775barcode12	Rhodococcus kroppenstedtii (100%) Rhodococcus corynebacteroides (99.58%)	0 2	481 480	20 103	1485 1494	763 756	Rhodococcus corynebacteroides (99.66%) Rhodococcus kroppenstedtii (99.39%) Rhodococcus trifolii (99.05%)	5 9 13	1462 1467 1364	95 20 6	1494 1485 1364	1520 1515 1389	9373	Sanger: species Nanopore: genus	Sanger: species Nanopore: species	Same genus	Change species	Rhodococcus kroppenstedtii	Rhodococcus corynebacteroides	Rhodococcus kroppenstedtii	Rhodococcus corynebacteroides
Prospective	NF GNR	FAS73828barcode12	Ralstonia pickettii (99.80%)	1	506	269	1544	800	Ralstonia pickettii (99.67%) Ralstonia insidiosa (98.54%)	5 22	1503 1503	254 66	1544 1544	1566 1508	32222	Sanger: species Nanopore: species		Same species		Ralstonia pickettii	Ralstonia pickettii	Ralstonia pickettii	Ralstonia pickettii
Prospective	NF GNR	FAS73828barcode23	Ralstonia mannitolilytica (99.05%) Next 97.17%	5	529	99	1544	805	Ralstonia mannitolilytica (99.20%) Ralstonia solanacearum (98.87%)	12 17	1502 1500	97 1034	1544 1542	1538 1519	28230	Sanger: species Nanopore: species		Same species		Ralstonia mannitolilytica	Ralstonia mannitolilytica
Prospective	Endospore-forming GPR	FAS70365barcode04	Psychrobacillus glaciei (98.88%) Psychrobacillus psychrodurans (99.06%) Psychrobacillus lasiicapitis (97.95%) Psychrobacillus soli (99.04%)	6 5 11 5	536 531 536 523	3 160 7 16	1520 1520 1518 1484	832 827 816 814	Psychrobacillus soli (99.73%) Psychrobacillus glaciei (99.47%) Psychrobacillus psychrodurans (99.14%)	4 8 13	1484 1510 1516	16 3 160	1484 1520 1520	1550 1564 1553	59763	Sanger: species Nanopore: species		Change species		Psychrobacillus psychrodurans	Psychrobacillus soli
Prospective	NF GNR	FAS66041barcode10	Pseudoxanthomonas suwonensis (98.86%) Pseudoxanthomonas koreensis (98.82%) Pseudoxanthomonas kaohsiungensis (98.04%)	6 6 10	527 509 510	15 5 114	1549 1419 1557	817 789 779	Pseudoxanthomonas kaohsiungensis (99.16%) Pseudoxanthomonas koreensis (99.15%)	12 12	1431 1413	4 5	1430 1419	1461 1448	8000	Sanger: genus Nanopore: species		Same genus		Pseudoxanthomonas, mcrt suwonensis	Pseudoxanthomonas kaohsiungensis
Prospective	NF GNR	FAR89152barcode13	Pseudoxanthomonas indicatrix (95.25%) Pseudomonas hibiscicola (95.59%) Luteimonas abyssi (95.41%) Pseudoxanthomonas helianthi (96.66%)	25 23 24 17	526 522 523 509	32 127 4 3	1557 1509 1506 1494	756 756 755 755	Pseudoxanthomonas helianthi (98.26%) Pseudoxanthomonas spadix (97.83%) Xanthomonas maliensis (97.17%) Pseudoxanthomonas kalamensis (97.05%) Xanthomonas dyei (97.00%)	26 33 40 43 44	1492 1518 1412 1459 1468	3 27 8 2 3	1494 1553 1409 1457 1465	1483 1476 1355 1379 1397	11627	Sanger: family Nanopore: genus		Same family (Lysobacteraceae)		Unable to ID, mcrt Pseudoxanthomonas	Pseudoxanthomonas, mcrt helianthi
Prospective	NF GNR	FAS66041barcode13	Pseudoxanthomonas indica (100%)	0	515	33	1482	817	Pseudoxanthomonas indica (99.93%) Pseudoxanthomonas japonensis (97.63%)	1 35	1482 1475	33 35	1482 1470	1558 1438	20000	Sanger: species Nanopore: species		Same species		Pseudoxanthomonas indica	Pseudoxanthomonas indica
Prospective	NF GNR	FAU23775barcode23	Pseudoxanthomonas helianthi (96.67%)	16	480	3	1494	711	Pseudoxanthomonas helianthi (98.26%) Pseudoxanthomonas spadix (97.82%) Xanthomonas maliensis (97.17%) Pseudoxanthomonas kalamensis (97.05%) Xanthomonas dyei (97.00%)	26 33 40 43 44	1492 1517 1412 1459 1468	3 27 8 2 3	1494 1553 1409 1457 1465	1483 1474 1355 1379 1397	11684	Sanger: family Nanopore: genus		Same family (Lysobacteraceae)		Unable to ID, mcrt Pseudoxanthomonas	Pseudoxanthomonas, mcrt helianthi
Prospective	NF GNR	FAR89152barcode11	Pseudomonas sichuanensis (99.04%) Pseudomonas asplenii (98.10%) Pseudomonas japonica (100%)	5 10 0	522 525 505	2 79 70	1525 1543 1471	813 801 801	Pseudomonas japonica (100%) Pseudomonas brassicae (99.86%) Pseudomonas laurentiana (99.02%)	0 2 14	1467 1418 1432	70 4 13	1471 1418 1432	1546 1487 1461	4000	Sanger: species Nanopore: species		Same species		Pseudomonas japonica	Pseudomonas japonica
Prospective	NF GNR	FAR89152barcode05	Pseudomonas mosselii (100%) Pseudomonas asiatica (99.59%) Pseudomonas taiwanensis (99.59%) Pseudomonas entomophila (99.39%) Pseudomonas monteilii (99.39%)	0 2 2 3 3	488	210 9 203 80 500	1514 1543 1469 1543 1543	775 768 768 765 765	Pseudomonas mosselii (99.73%) Pseudomonas juntendi (99.65%) Pseudomonas taiwanensis (99.52%) Pseudomonas sichuanensis (99.34%)	4 5 7 10	1501 1432 1469 1509	209 9 203 2	1514 1432 1469 1525	1567 1492 1524 1555	4000	Sanger: species Nanopore: species		Same species		Pseudomonas mosselii	Pseudomonas mosselii
Prospective	NF GNR	FAR89152barcode14	Pseudomonas hibiscicola (99.41%) Pseudomonas geniculata (99.01%) Stenotrophomonas maltophilia (98.22%) Stenotrphomonas indicatrix (98.22%) Stenotrophomonas pavanii (98.20%)	3 5 9 9 9	506 506 506 506 499	127 303 3292 32 133	1509 1506 1557 1557 1488	794 787 775 775 763	Pseudomonas hibiscicola (99.54%) Stenotrophomonas geniculata (99.40%) Stenotrophomonas maltophilia (99.14%) Stenotrophomonas pavanii (99.07%)	7 9 13 14	1507 1506 1510 1510	138 326 3499 175	1509 1506 1557 1549	1564 1556 1546 1543	4000	Sanger: species Nanopore: species		Same species		Pseudomonas hibiscicola	Pseudomonas hibiscicola
Prospective	Coryneform GPR	FAS66041barcode12	Pseudoglutamicibacter cumminsii (99.58%) Pseudoglutamicibacter albus (98.96%)	2 5	481 483	23 6	1483 1501	757 740	Pseudoglutamicibacter cumminsii (99.73%) Pseudoglutamicibacter albus (99.39%)	4 9	1472 1484	23 6	1483 1501	1537 1531	24000	Sanger: species Nanopore: species		Same species		Pseudoglutamicibacter cumminsii	Pseudoglutamicibacter cumminsii
Prospective	NF GNR	FAU23775barcode16	Pseudoacidovorax intermedius (99.79%)	1	486	24	1491	768	Pseudoacidovorax intermedius (99.93%) Acidovorax wautersii (96.83%)	1 47	1477 1484	24 24	1491 1502	1553 1414	13291	Sanger: species Nanopore: species		Same species		Pseudoacidovorax intermedius	Pseudoacidovorax intermedius
Prospective	NLF GNR	FAS73828barcode21	Proteus vulgaris (97.68%) Cosenzaea myxofasciens (98.99%)	12 5	517 497	342 16	1549 1476	782 773	Cosenzaea myxofasciens (99.59%) Proteus penneri (98.43%) Proteus vulgaris (98.31%)	6 23 25	1476 1465 1476	15 130 334	1476 1465 1476	1534 1464 1470	34618	Sanger: genus Nanopore: species		Same genus		Cosenzaea, mcrt myxofasciens	Cosenzaea myxofasciens
Prospective	Anaerobic GNR	FAV66024barcode16	Porphyromonas uenonis (97.61%) Porphyromonas asaccharolytica (97.41%)	12 13	502	16	1490	759	Porphyromonas uenonis (98.86%) Porphyromonas asaccharolytica (98.86%)	17 17	1490 1490	8 23	1490 1490	1512 1512	46098	Sanger: genus Nanopore: genus		Same genus		Porphyromonas, mcrt uenonis	Porphyromonas, mcrt ueonis/asaccharolytica
Prospective	Anaerobic GPC	FAS6604barcode18	Peptoniphilus stercorisuis (88.08%) Peptoniphilus methioninivorax (88.14%) Anaerosphaera aminiphila (86.19%)	57 56 66	478 472 412	1 1 1	1481 1451	578 553	Miniphocaeibacter massiliensis (91.06%) Anaerosphera multitolerans (87.01%)	125 149	1398 1147	1 1	1420 1422	1050 701	16000	Sanger: unable to ID Nanopore: unable to ID		Unable to ID		Unable to ID, mcrt Peptoniphilus	Unable to ID, mcrt Miniphocaeibacter
Prospective	Anaerobic GPC	FAS73828barcode06	Peptoniphilus lacrimalis (99.80%)	1	492	15	1488	780	Peptoniphilus lacrimalis (99.93%) Paptoniphilus timonensis (93.56%)	1 82	1488 1273	7 1	1488 1286	1564 1056	8691	Sanger: species Nanopore: species		Same species		Peptoniphilus lacrimalis	Peptoniphilus lacrimalis
Prospective	NF GNR	FAS66041barcode11	Paraburkholderia tropica (99.81%)	1	521	151	1538	824	Paraburkholderia tropica (99.87%) Parabulkholderia metalliresistens (98.54%)	2 21	1497 1437	151 3	1538 1437	1570 1442	19999	Sanger: species Nanopore: species		Same species		Paraburkholderia tropica	Paraburkholderia tropica
Prospective	NF GNR	FAR89152barcode10	Paraburkholderia tropica (99.43%)	3	522	151	1538	819	Paraburkholderia tropica (99.87%) Parabulkholderia metalliresistens (98.54%)	2 21	1497 1437	151 3	1538 1437	1570 1442	8608	Sanger: species Nanopore: species		Same species		Paraburkholderia tropica	Paraburkholderia tropica
Prospective	Spore-forming GPR	FAU46475barcode14	Paenibacillus selenitireducens (98.43%)	8	509	5	1478	782	Paenibacillus selenitireducens (99.46%) Paenibacillus susongensis (98.98%)	8 15	1478 1469	5 10	1478 1469	1530 1493	14526	Sanger: genus Nanopore: species		Same genus		Paenibacillus, mcrt selenitireducens	Paenibacillus selenitireducens
Prospective	Spore-forming GPB	Paenibacillus phoenicis	Paenibacillus phoenicis (99.80%)	1	498	6	1465	790	Paenibacillus phoenicis (99.86%) Paenibacillus barengolttzii (97.84%) Paenibacillus faecis (97.26%)	2 32 41	1462 1480 1497	6 61 8	1465 1493 1508	1534 1448 1437	119801	Sanger: species Nanopore: species		Same species		Paenibacillus phoenicis	Paenibacillus phoenicis
Prospective	Aerobic actinomycetes	FAS73828barcode04	Nocardia vaccinii (97.70%) Nocardia miyunensis (97.49%) Nocardia africana (97.29%) Nocardia cerradoensis (97.08%) Nocardia otitidiscaviarum (96.66%)	11 12 13 14 16	479	7 2 13 1 6	1492 1439 1439 1469 1441	725 722 722 722 722	Nocardia cerradoensis (97.40%) Nocardia africana (97.32%) Nocardia araoensis (97.23%) Nocardia concava (97.20%) Nocardia mikamii (97.20%)	38 40 40 41 41	1462 1495 1444 1466 1462	14 14 5 6 4	1462 1492 1441 1472 1466	1413	3775	Sanger: family Nanopore: family	Sanger: family Nanopore: family	Same family	Same family	Unable to ID, mcrt Nocardia	Unable to ID, mcrt Nocardia
Prospective	Aerobic actinomycetes	FAR89152barcode08	Nocardia thailandica (100%)	0	477	11	1455	757	Nocardia thailandica (100%) Nocardia asteroides (98.81%)	0 18	1455 1518	11 118	1455 1522	1533 1518	569	Sanger: species Nanopore: species	Sanger: species Nanopore: species	Same species	Same species	Nocardia thailandica	Nocardia thailandica	Nocardia thailandica	Nocardia thailandica
Prospective	Aerobic actinomycetes	FAS73828barcode13	Nocardia kruczakiae (100%) Nocardia elegans (99.58%) Nocardia cerradoensis (99.58%) Nocardia mikamii (99.58%) Nocardia veterana (99.58%) Nocardia africana (99.36%)	0 2 2 2 2 3	471	11 15 14 4 24	1439 1481 1462 1466 1494	748 741 741 741 741	Nocardia elegans (99.59%) Nocardia cerradoensis (99.45%) Nocardia kruczakiae (99.38%) Nocardia mikamii (99.25%) Nocardia africana (99.18%)	6 8 9 11 12	1468 1459 1441 1459 1462	15 14 11 4 14	1481 1462 1439 1466 1492	1525 1510 1488 1500 1499	6021	Sanger: species Nanopore: genus	Sanger: species Nanopore: genus	Same genus	Same genus	Nocardia kruczakiae	Nocardia sp.	Nocardia kruczakiae	Nocardia sp.
Prospective	Aerobic actinomycetes	FAR89152barcode21	Nocardia anaemiae (98.58%) Nocardia aurea (98.38%) Nocardia vinacea (98.77%)	7 8 6	492 494 486	6 2 19	1498 1511 1476	759 759 752	Nocardia vinacea (99.59%) Nocardia pseudovaccinii (99.03%)	6 14	1468 1442	19 4	1476 1439	1525 1468	4000	Sanger: family Nanopore: genus	Sanger: family Nanopore: genus	Same family	Same family	Nocardiaceae	Nocardia sp.	Nocardiaceae	Nocardia sp.
Prospective	GNCB	FAS73828barcode20	Neisseria animaloris (99.41%)	3	508	38	1542	797	Neisseria animaloris (99.53%) Neisseria dumasiana (98.16%)	7 27	1503 1464	38 9	1542 1463	1560 1447	31785	Sanger: species Nanopore: species		Same species		Neisseria animaloris	Neisseria animaloris
Prospective	GNCB	FAR89152barcode04	Neisseria animaloris (99.40%)	3	500	38	1542	784	Neisseria animaloris (99.54%) Neisseria dumasiana (98.22%)	7 26	1516 1464	38 9	1542 1463	1572 1450	7142	Sanger: species Nanopore: species		Same species		Neisseria animaloris	Neisseria animaloris
Prospective	GNCB	FAS73828barcode19	Myroides phaeus (96.43%) Myroides profundi (95.44%) Myroides odoratimimus (95.63%) Myroides pelagicus (95.45%)	18 23 22 23	504 504 504 505	15 146 14 6	1523 1522 1479 1486	743 730 727 719	Myroides pelagicus (97.16%) Myroides marinus (96.96%)	42 43	1477 1415	6 29	1486 1416	1401 1341	19111	Sanger: family Nanopore: genus		Same family (Flavobacteriaceae)		Unable to ID, mcrt Myroides	Myroides, mcrt pelagicus
Prospective	Mycobacterium	FAS70365barcode22	Mycobacterium septicum (99.80%) Mycobacterium peregrinum (99.60%) Mycobacterium lutetiense (99.60%) Mycobacterium fortuitum (99.20%) Mycobacterium alvei (99.20%)	1 2 2 4 4	503	32 3 42 267 5	1487 1471 1482 1486 1524	795 792 792 786 786	Mycobacterium arcueilense (100%) Mycobacterium peregrinum (99.86%) Mycobacterium septicum (99.66%) Mycobacteriun montmartrense (99.52%) Mycobacterium lutetiense (99.46%)	0 2 5 7 8	1462 1480 1480 1460 1470	12 42 32 5 3	1462 1482 1487 1460 1471	1540 1552 1542 1514 1521	267	Sanger: genus Nanopore: species		Same genus		Mycobacterium sp.	Mycobacterium arcueilense
Prospective	Mycobacterium	FAS70365barcode21	Mycobacterium porcinum (99.80%) Mycobacterium neworleansense (99.80%) Mycobacterium boenickei (99.59%)	1 1 2	491	5 29 4	1483 1498 1522	778 778 775	Mycobacterium porcinum (99.87%) Mycobacterium neworleansense (99.80%) Mycobacterium boenickei (99.73%) Mycobacterium senegalense (99.60%) Mycobacteriun conceptionense (99.60%)	2 3 4 6 6	1487 1482 1487 1487 1487	29 5 4 15 24	1498 1483 1522 1506 1483	1558 1551 1551 1545 1541	10423	Sanger: genus Nanopore: genus		Same genus		Mycobacterium sp.	Mycobacterium porcinum
Prospective	Mycobacterium	FAS70365barcode23	Mycobacterium phocaicum (100%) Mycobacterium mucogenicum (100%) Mycobacterium singnathidarum (99.40%) Mycobacterium houstonense (99.60%) Mycobacterium conceptionense (99.60%) Mycobacterium fortuitum (99.60%) Mycobacterium senegalense (99.60%)	0 0 3 2 2 2 2	495	85 24 2 9 24 267 15	1482 1482 1521 1506 1483 1486 1506	786 786 781 779 779 779 779	Mycobacterium phocaicum (99.86%) Mycobacterium mucogenicum (99.86%) Mycobacterium farcinogenes (99.11%) Mycobacterium houstonenese (99.05%)	2 2 13 14	1479 1479 1468 1480	24 85 10 9	1482 1482 1496 1506	1551 1551 1500 1510	9478	Sanger: species Nanopore: genus		Same genus		Mycobacterium phocaicum/mucogenicum	Mycobacterium sp.
Prospective	Mycobacterium	FAS68051barcode14	Mycobacterium paragordonae (99.61%) Mycobacterium gordonae (98.82%)	2 6	509	12 101	1534	801 789	Mycobacterium paragodonae (99.00%) Mycobacterium gordonae (98.86%)	15 17	1493 1493	12 94	1534 1534	1539 1529	68	Sanger: genus Nanopore: genus		Same genus		Mycobacterium paragordonae	Mycobacterium paragordonae
Prospective	Mycobacterium	FAS68051barcode17	Mycobacterium paraffinicum (99.59%) Mycobacterium scrofulaceum (99.38%) Mycobacterium mantenii (98.96%)	2 3 5	483	10 14 12	1492 1492 1471	760 757 751	Mycobacterium paraffinicum (99.73%) Mycobacterium scrofulaceum (99.66%) Mycobacterium mantenii (99.32%)	4 5 10	1492 1492 1471	9 13 6	1492 1492 1471	1557 1553 1514	357	Sanger: genus Nanopore: genus		Same genus		Mycobacterium paraffinicum	Mycobacterium paraffinicum
Prospective	Mycobacterium	FAS68051barcode16	Mycobacterium lentiflavum (99.79%) Mycobacterium palustre (99.17%) Mycobacterium simiae (98.76%)	1 4 6	482	32 2 70	1484 1508 1523	762 752 746	Mycobacterium lentiflavum (99.86%) Mycobacterium simiae (99.46%) Mycobacterium triplex (99.26%) Mycobacterium shigaense (99.19%) Mycobacterium sherrisii (99.19%)	2 8 11 12 12	1481 1482 1482 1482 1481	32 70 10 4 2	1484 1523 1486 1523 1510	1554 1534 1524 1520 1519	543	Sanger: genus Nanopore: genus		Same genus		Mycobacterium lentiflavum	Mycobacterium lentiflavum
Prospective	Mycobacterium	FAT81099barcode23	Mycobacterium lentiflavum (100%) Mycobacterium simiae (99.00%) Mycobacterium saskarchewanense (99.00%) Mycobacterium palustre (99.39%)	0 5 5 3	503 502 502 495	32 70 5 2	1484 1523 1524 1508	798 781 781 776	Mycobacterium lentiflavum (99.86%) Mycobacterium simiae (99.46%) Mycobacterium triplex (99.26%) Mycobacterium shigaense (99.19%) Mycobacterium sherrisii (99.19%)	2 8 11 12 12	1481 1482 1482 1482 1481	32 70 10 4 2	1484 1523 1486 1523 1510	1554 1534 1524 1520 1519	6417	Sanger: species Nanopore: genus		Same genus		Mycobacterium lentiflavum	Mycobacterium lentiflavum
Prospective	Mycobacterium	FAS68051barcode15	Mycobacterium kansasii (99.61%) Mycobacterium innocens (99.22%) Mycobacterium gastri (99.80%) Mycobacterium persicum (98.26%) Mycobacterium pseudokansasii (98.45%)	2 4 1 9 8	516 516 492 516 516	125 1 8 1 1	1535 1527 2469 1525 1525	813 806 778 775 775	Mycobacterium gastri (100%) Mycobacterium kansasii (99.87%) Mycobacterium innocens (99.73%) Mycobacterium persicum (99.53%) Mycobacterium pseudokansasii (99.47%)	0 2 4 7 8	1469 1497 1497 1497 1497	8 117 1 2 1	1469 1535 1527 1527 1525	1548 1570 1564 1550 1546	4932	Sanger: genus Nanopore: species		Same genus		Mycobacterium gastri	Mycobacterium gastri
Prospective	Mycobacterium	FAS68051barcode12	Mycobacterium abscessus (99.60%) Mycobacterium saopaulense (99.60%) Mycobacterium stephanolepidis (99.60%) Mycobacterium chelonae (99.60%)	2	500	264 9 3 121	1520	787	Mycobacterium abscessus (99.80%) Mycobacterium franklinii (99.79%) Mycobacterium saopaulense (99.73%) Mucobacterium chelonae (99.73%) Mycobacterium stephanolepidis (99.53%)	3 3 4 4 7	1479 1406 1479 1479 1479	257 3 9 114 3	1520 1406 1520 1520 1520	1548 1471 1545 1545 1534	24522	Sanger: genus Nanopore: genus		Same genus		Mycobacterium abscessus/saopaulense/stephanolepidis/chelonae	Mycobacterium abscessus
Prospective	GNCB	FAR89152barcode22	Moraxella lacunata (99.80%) Moraxella equi (99.59%)	1 2	489 489	26 2	1445 1445	773 770	Moraxella lacunata (100%) Moraxella equi (99.45%)	0 8	1445 1445	25 2	1445 1445	1523 1495	4000	Sanger: species Nanopore: species		Same species		Moraxella lacunata	Moraxella lacunata
Prospective	GNCB	FAR89152barcode06	Moraxella canis (99.80%) Moraxella catarrhalis (97.25%) Moraxella porci (98.32%)	1 14 6	509 510 439	11 56 4	1507 1536 1367	805 756 678	Moraxella porci (98.83%) Moraxella canis (98.80%) Moraxella caprae (98.32%) Moraxella pluranimalium (97.77%) Moraxella cuniculi (97.33%)	16 18 21 32 40	1364 1495 1253 1432 1496	4 11 1 22 6	1367 1507 1489 1427 1536	1383 1499 1249 1413 1449	8289	Sanger: species Nanopore: genus		Same genus		Moraxella canis	Moraxella sp.
Prospective	LF GNR	FAS73828barcode05	Mixta gaviniae (95.48%) Escherichia albertii (95.10%)	24 26	531 531	35 145	1543 1543	767 760	Mixta tenebrionis (97.82%) Mixta calida (97.16%) Mixta intestinalis (97.14%) Mixta theicola (97.05%)	31 43 43 44	1420 1512 1505 1494	1 32 6 7	1412 1549 1502 1494	1405 1438 1433 1425	1808	Sanger: unable to ID Nanopore: genus		?		Unable to ID	Mixta sp.
Prospective	Pigmented GNR	FAS66041barcode04	Massilia aurea (97.74%) Massilia namucuonensis (97.33%) Massilia putida (97.12%)	11 13 14	486	52 2 3	1463 1490 1478	737 730 727	Massilia aurea (97.89%) Massilia niabensis (97.72%) Massilia putida (97.71%) Massilia namucuonensis (97.66%) Massilia phosphatilytica (97.57%)	31 32 34 35 35	1466 1404 1486 1498 1438	52 21 3 2 2	1463 1398 1478 1490 1430	1428 1369 1457 1466 1399	11999	Sanger: genus Nanopore: genus		Same genus		Massilia sp.	Massilia sp.
Prospective	Spore-forming GPB	FAU23775barcode04	Lysinibacillus macroides (98.28%) Lysinibacillus xylanilyticus (96.93%) Lysinibacillus sphaericus (96.36%)	9 16 19	522 522 522	342 260 1004	1517 1516 1556	791 769 760	Lysinibacillus boronitolerans (99.66%) Lysinibacillus macroides (99.47%) Lysinibacillus capsici (99.36%)	5 8 9	1459 1518 1415	100 340 11	1469 1517 1411	1459 1518 1415	12199	Sanger: genus Nanopore: species		Same genus		Lysinibacillus sp.	Lysinibacillus boronitolerans
Prospective	Pigmented GNR	FAS66041barcode20	Luteibacter yeojuensis (97.14%) Luteibacter rhizovicinus (96.95%) Luteibacter anthropi (99.80%)	15 16 1	525 525 489	29 169 10	1511 1549 1429	786 782 773	Luteibacter anthropi (100%) Luteibacter yeojuensis (98.33%) Luteibacter rhizovicinus (98.28%)	0 25 26	1429 1495 1512	10 29 168	1429 1511 1549	1506 1490 1503	16000	Sanger: species Nanopore: species		Same species		Luteibacter anthropi	Luteibacter anthropi
Prospective	NLF GNR	FAS66041barcode09	Lelliottia amnigena (100%) Lelliottia jeotgali (99.59%) Raoultella planticola (98.78%) Raoultella ornithinolytica (98.78%) Buttiauxella izardii (98.58%)	0 2 6 6 7	492	255 13 137 325 31	1498 1536 1541 1541 1498	781 775 762 762 759	Lelliottia aquatilis (99.80%) Lelliottia nimipressuralis (99.44%) Lelliottia amnigena (99.20%) Buttiauxella izardii (99.06%)	3 8 12 14	1503 1434 1498 1488	13 26 255 31	1536 1446 1498 1498	1503 1434 1498 1488	23998	Sanger: species Nanopore: species		Change species		Lelliottia amnigena	Lelliottia aquatilis
Prospective	Fastidious GNR	FAS66041barcode02	Legionella bozemanae (99.80%)	1	505	5	1424	798	Legionella bozemanae (99.44%) Legionella parisiensis (98.77%)	8 18	1421 1467	5 5	1413 1466	1470 1482	15999	Sanger: species Nanopore: species		Same species		Legionella bozemanae	Legionella bozemanae
Prospective	GPC	FAS66041barcode23	Kytococcus schroeteri (99.80%)	1	504	24	1503	797	Kytococcus schroeteri (99.87%) Kytococcus aerolatus (98.94%) Kytococcus sedentarius (97.89%)	2 14 32	1485 1325 1519	24 7 92	1503 1328 1528	1558 1349 1481	8000	Sanger: species Nanopore: species		Same species		Kytococcus schroeteri	Kytococcus schroeteri
Prospective	NF GNR	FAR89152barcode03	Herbaspirillum frisingense (99.61%) Herbaspirillum seropedicae (98.03%) Herbaspirillum chlorophenolicum (98.21%) Herbaspirillim robinae (97.83%) Herbaspirillum rubrisubalbicans (97.63%) Herbaspirillum aquaticum (97.62%) Herbaspirillum huttiense (97.42%)	2 10 9 11 12 12 13	507 507 504 507 507 504 503	52 70 17 2 18 14 135	1539 1539 1458 1539 1539 1455 1490	798 773 771 770 767 763 757	Herbaspirillum frisingense (99.67%) Herbaspirillum chlorophenolicum (99.31%) Herbaspirillum aquaticum (99.31%) Herbaspirillum huttiense (99.12%)	5 10 10 13	1495 1458 1455 1474	52 17 14 135	1539 1458 1455 1490	1558 1502 1499 1509	13529	Sanger: species Nanopore: species		Same species		Herbaspirillum frisingense	Herbaspirillum frisingense
Prospective	GNCB	FAS66041barcode06	Haematobacter massiliensis (96.67%) Haematobacter missouriensis (96.45%) Phaeovulum veldkampii (96.45%)	15 16 16	541	19 5 2	1471 1389 1389	657 654 654	Xinfangfangia soli (96.86%) Haematobacter missouriensis (96.42%) Phaeovulum veldkampii (96.41%) Haematobacter massiliensis (96.45%)	45 50 50 51	1431 1395 1391 1435	1 5 2 19	1428 1389 1389 1471	1351 1292 1293 1331	15999	Sanger: Family Nanopore: Family		Same family (Paracoccaceae)		Paracoccaceae	Paracoccaceae
Prospective	Coryneform GPR	FAS73828barcode11	Gulosibacter chungangensis (96.76%)	16	494	3	1451	733	Gulosibacter chungangensis (96.55%) Gulosibacter molinativorax (95.87%)	50 58	1451 1403	3 6	1451 1398	1353 1290	15159	Sanger: family Nanopore: family		Same family (Microbacteriaceae)		Microbactericeae	Microbactericeae
Prospective	Aerobic actinomycetes	FAU23775barcode10	Gordonia terrae (99.41%) Gordonia lacunae (99.40%) Gordonia hongkongensis (99.40%)	3 3 3	507 504 504	172 10 36	1527 1511 1511	795 790 790	Gordonia terrae (99.87%) Gordonia lacunae (99.87%) Gordonia hongkongensis (99.87%) Gordonia didemni (99.71%)	2 2 2 4	1485 1485 1485 1400	164 10 36 8	1527 1511 1511 1399	1558 1558 1558 1460	4357	Sanger: genus Nanopore: genus	Sanger: genus Nanopore: species	Same genus	Same species	Gordonia sp.	Gordonia sp.	Gordonia sp.	Gordonia terrae/lacunae/hongkongnensis
Prospective	Aerobic actinomycetes	FAR89152barcode20	Gordonia otitidis (99.80%) Gordonia sputi (99.19%) Gordonia aichiensis (99.18%)	1 4 4	495 495 490	8 80 8	1468 1475 1469	782 773 765	Gordonia otitidis (100%) Gordonia sputi (99.59%) Gordonia aichiensis (99.52%)	0 6 7	1466 1475 1469	8 72 8	1468 1475 1469	1545 1534 1524	1958	Sanger: species Nanopore: species	Sanger: species Nanopore: species	Same species	Same species	Gordonia otitidis	Gordonia otitidis	Gordonia otitidis	Gordonia otitidis
Prospective	Anaerobic GPR	FAS73828barcode09	Fannyhessea vaginae (99.61%)	2	510	38	1520	803	Fannyhessea vaginae (99.73%) Olsenella prefusa (94.18%)	4 85	1482 1460	29 39	1520 1453	1548 1261	8871	Sanger: species Nanopore: species		Same species		Fannyhessea vaginae	Fannyhessea vaginae
Prospective	GPC	FAS66041barcode05	Facklamia languida (99.21%)	4	508	3	1473	798	Facklamia languida (99.93%) Facklamia hominis (97.47%)	1 36	1473 1425	3 6	1473 1437	1546 1377	16000	Sanger: species Nanopore: species		Same species		Facklamia languida	Facklamia languida
Prospective	Anaerobic GPC	FAS73828barcode16	Ezakiella massiliensis (99.42%) Ezakiella peruensis (99.59%)	3 2	517 491	2 1	1545 1367	811 773	Ezakiella massiliensis (99.80%) Ezakiella peruensis (98.18%)	3 25	1504 1374	2 1	1545 1367	1574 1374	14176	Sanger: species Nanopore: species		Change species		Ezakiella peruensis	Ezakiella massiliensis
Prospective	NLF GNR	FAR89152barcode12	Erwinia persicina (99.43%) Erwinia billingiae (98.49%) Erwinia rwandensis (98.11%) Erwinia tasmaniensis (97.74%) Erwinia rhapontici (98.12%) Erwinia aphidicola (99.21%)	3 8 10 12 10 4	530 530 530 530 532 506	162 80 11 42 82 30	1547 1547 1541 1546 1546 1493	832 816 809 803 794 792	Erwinia aphidicola (99.73%) Erwinia persicina (99.47%)	4 8	1484 1522	30 158	1493 1547	1550 1584	18122	Sanger: species Nanopore: species		Change species		Erwinia persicina	Erwinia aphidicola
Prospective	LF GNR	FAS73828barcode10	Erwinia gerundensis (96.59%) Pantoea ananatis (96.57%) Kosakonia cowanii (96.21%) Mixta calida (96.02%) Mixta theicola (97.03%)	18 18 20 21 15	528 525 528 528 505	12 744 258 32 7	1548 1534 1543 1543 1494	781 776 775 771 756	Mixta gaviniae (98.28%) Mixta calida (97.89%) Curtobacterium plantarum (97.78%) Flavobacterium acidificum(97.75%) Pantoea agglomerans (97.69%)	26 32 33 33 35	1514 1518 1485 1467 1513	35 32 30 20 1736	1543 1549 1510 1467 1513	1503 1492 1452 1433 1471	27729	Sanger: genus Nanopore: genus		Same genus		Mixta sp.	Mixta sp.
Prospective	NF GNR	FAS73828barcode18	Empedobacter brevis (100%)	0	504	30	1524	800	Empedobacter brevis (99.87%) Empedobacter tilapiae (97.71%)	2 33	1482 1442	30 4	1524 1441	1554 1403	15764	Sanger: species Nanopore: species		Same species		Empedobacter brevis	Empedobacter brevis
Prospective	NF GNR	FAU23775barcode20	Elizabethkingia anophelis (99.80%)	1	492	141	1522	778	Elizabethkingia anophelis (99.80%) Elizabethkingia meningoseptica (98.65%)	3 20	1480 1484	141 162	1522 1522	1548 1494	8826	Sanger: species Nanopore: species		Same species		Elizabethkingia anophelis	Elizabethkingia anophelis
Prospective	NF GNR	FAU23775barcode17	Dokdonella ginsengisoli (99.57%)	2	470	3	1429	740	Dokdonella ginsengisoli (99.65%) Dokdonella fugitiva (97.79%)	5 33	1416 1495	3 2	1429 1524	1473 1462	8830	Sanger: species Nanopore: species		Same species		Dokdonella ginsengisoli	Dokdonella ginsengisoli
Prospective	NF GNR	FAU23775barcode21	Dokdonella ginsengisoli (100%)	0	470	3	1429	746	Dokdonella ginsengisoli (99.65%) Dokdonella fugitiva (97.80%)	5 33	1416 1502	3 2	1429 1524	1473 1462	12739	Sanger: species Nanopore: species		Same species		Dokdonella ginsengisoli	Dokdonella ginsengisoli
Prospective	NF GNR	FAR89152barcode07	Dokdonella ginsengisoli (100%)	0	460	3	1429	730	Dokdonella ginsengisoli (99.65%) Dokdonella fugitiva (97.79%)	5 33	1416 1495	3 2	1429 1524	1473 1462	5535	Sanger: species Nanopore: species		Same species		Dokdonella ginsengisoli	Dokdonella ginsengisoli
Prospective	Aerobic actinomycetes	FAU23775barcode05	Dietzia maris (99.60%) Dietzia natronolimnacea (98.60%)	2 7	501 500	231 51	1483 1511	789 771	Dietzia kunjamensis (99.93%) Dietzia maris (99.86%)	1 2	1439 1480	19 231	1439 1483	1513 1552	753	Sanger: species Nanopore: genus	Sanger: species Nanopore: species	Same genus	Change species	Dietzia maris	Dietzia sp.	Dietzia maris	Dietzia kunjamensis
Prospective	Aerobic actinomycetes	FAU23775barcode11	Dietzia maris (98.19%) Dietzia natronolimnaea (97.99%) Dietzia aurantiaca (99.79%)	9 10 1	497 497 472	231 51 7	1483 1511 1401	751 748 746	Dietzia aurantiaca (100%) Dietzia aerolata (99.35%)	0 9	1401 1389	7 8	1401 1388	1476 1431	6524	Sanger: species Nanopore: species	Sanger: species Nanopore: species	Same species	Same species	Dietzia aurantica	Dietzia aurantica	Dietzia aurantica	Dietzia aurantica
Prospective	Anaerobic GNR	FAS66041barcode15	Desulfovibrio desulfuricans (94.85%) Desulfovibrio legallii (93.86%)	26 31	505 505	63 2	1557 1443	719 703	Desulfovibrio desulfuricans (96.83%) Desulfovibrio legallii (95.89%)	48 59	1515 1437	55 2	1557 1443	1432 1304	8000	Sanger: unable to ID Nanopore: family		?		Unable to ID	Desulfovibrionaceae
Prospective	Coryneform GPR	FAS73828barcode22	Corynebacterium coylae (97.89%) Corynebacterium appendicis (98.51%) Corynebacterium mucifasciens (97.90%)	10 7 10	475 470 477	26 10 36	1453 1470 1465	722 714 714	Corynebacterium pilbarense (98.85%) Corynebacterium mucifasciens (98.43%) Corynebacterium coyleae (98.42%) Corynebacterium ureicelerivorans (97.73%) Corynebacterium fournieri (97.32%)	16 23 23 33 40	1393 1463 1453 1451 1491	7 28 18 10 1	1392 1465 1453 1481 1481	1404 1459 1447 1411 1455	3511	Sanger: genus Nanopore: genus		Same genus		Corynebacterium sp.	Corynebacterium sp.
Prospective	Endospore-forming Anaerobic GPB	FAS73828barcode02	Clostridium frigidicarnis (96.75%) Clostridium hydrogeniformans (99.78%)	16 1	492 455	12 3	1473 1447	730 721	Clostridium hydrogeniformans (99.93%) Clostridium frigidicarnis (97.03%)	1 44	1439 1480	3 4	1447 1473	1512 1416	27434	Sanger: species Nanopore: species		Same species		Clostridium hydrogeniformans	Clostridium hydrogeniformans
Prospective	Pigmented GNR	FAU46475barcode10	Chryseobacterium takakiae (99.81%) Chryseobacterium hispalense (98.25%)	1 9	515	5 9	1478 1480	814 789	Chryseobacterium takakiae (99.86%) Chryseobacterium profundimaris (99.17%)	2 12	1478 1440	5 4	1478 1439	1550 1473	16840	Sanger: species Nanopore: species		Same species		Chryseobacterium takakiae	Chryseobacterium takakiae
Prospective	Pigmented GNR	FAS66041barcode22	Chryseobacterium takakiae (99.61%) Chryseobacterium hispalense (98.06%)	2 10	515	5 9	1478 1480	877 786	Chryseobacterium takakiae (99.93%) Chryseobacterium profundimaris (99.17%)	1 12	1478 1440	5 4	1478 1439	1554 1473	12000	Sanger: species Nanopore: species		Same species		Chryseobacterium takakiae	Chryseobacterium takakiae
Prospective	Coryneform GPB	FAU23775barcode07	Cellulosimicrobium funkei (99.20%) Cellulosimicrobium cellulans (98.80%)	4 6	499 500	180 230	1493 1526	782 777	Cellulosimicrobium cellulans (99.87%) Cellulosimicrobium funkei (99.73%)	2 4	1484 1469	247 188	1526 1477	1546 1546	2637	Sanger: species Nanopore: species		Same species		Cellulosimicrobium funkei	Cellulosimicrobium funkei
Prospective	Curved GNR	FAS68051barcode19	Campylobacter gracilis (99.59%)	2	482	410	1454	759	Campylobacter gracilis (99.59%) Campylobacter rectus (96.26%)	6 47	1454 1258	410 59	1454 1659	1512 1166	34250	Sanger: species Nanopore: species		Same species		Campylobacter gracilis	Campylobacter gracilis
Prospective	NF GNR	FAR89152barcode16	Brevundimonas vesicularis (100%) Brevundimonas nasdae (100%) Brevundimonas intermedia (99.56%) Brevundimonas aurantiaca (99.56%)	0 0 2 2	450	217 66 41 58	1456 1427 1427 1455	714 714 708 708	Brevundimonas huaxiensis (99.93%) Brevundimonas nasdae (99.51%) Brevundimonas vesicularis (99.51%) Brevundimonas intermedia (99.37%)	1 7 7 9	1383 1423 1424 1424	1 68 238 41	1383 1423 1424 1424	1479 1477 1470 1438	5670	Sanger: species Nanopore: species		Same species		Brevundimonas vesicularis/nasdae	Brevundimonas nasdae
Prospective	Spore-forming GPB	FAS66041barcode21	Brevibacillus agri (97.48%) Brevibacillus nitrificans (97.48%) Brevibacillus choshinensis (97.69%) Brevibacillis formosus (97.27%)	12 12 11 13	476	237 26 41	1532 1491 1486 1486	719 717 714 706	Brevibacillus formosus (98.65%) Brevibacillus choshinensis (98.52%) Brevibacillus agri (98.43%) Brevibacillus nitrificans (98.39%) Brevibacillus gelatini (98.01%)	20 22 24 24 27	1482 1482 1528 1487 1355	78 33 234 26 12	1486 1486 1532 1491 1354	1490 1482 1524 1484 1334	11998	Sanger: genus Nanopore: genus		Same genus		Brevibacillus sp.	Brevibacillus sp.
Prospective	NF GNR	FAR89152barcode19	Bosea vestrisii (99.36%) Bosea eneae (98.94%) Bosea thiooxidans (98.94%)	3 5 5	472	49 11 58	1452 1452 1475	740 733 733	Bosea robiniae (99.09%) Bosea lupini (99.08%)	13 13	1431 1412	9 7	1439 1414	1462 1444	11843	Sanger: species Nanopore: species		Change species		Bosea vestrisii	Bosea robiniae
Prospective	NF GNR	FAR89152barcode17	Bosea vestrisii (99.35%) Bosea eneae (98.92%) Bosea thiooxidans (98.92%)	3 5 5	463	49 11 58	1452 1452 1475	725 719 719	Bosea robiniae (99.09%) Bosea lupini (99.08%)	13 13	1429 1412	9 7	1439 1414	1461 1444	7693	Sanger: species Nanopore: species		Change species		Bosea vestrisii	Bosea robiniae
Prospective	NF GNR	FAR89152barcode18	Bosea vestrisii (98.94%) Bosea eneae (98.51%) Bosea thiooxidans (98.51%)	5 7 7	471 452 451	49 11 58	1452 1452 1475	732 725 725	Bosea robiniae (99.09%) Bosea lupini (99.08%)	13 13	1430 1412	9 7	1439 1414	1462 1444	12414	Sanger: genus Nanopore: species		Same genus		Bosea sp.	Bosea robiniae
Prospective	Fastidious GNR	FAS66041barcode03	Bordetella holmesii (100%) Bordetella parapertussis (99.43%) Bordertella bronchiseptica (99.43%) Bordetella pertussis (99.43%)	0 3 3 3	527 527 527 527	95 104 96 783	1538 1537 1537 1537	836 817 817 817	Bordetella holmesii (99.87%) Bordetella pertussi (99.60%) Bordetella parapertussis (99.40%) Bordetella bronchiseptica (99.40%)	2 6 9 9	1494 1494 1494 1494	89 773 98 86	1538 1537 1537 1537	1567 1552 1541 1541	16000	Sanger: species Nanopore: species		Same species		Bordetella holmesii	Bordetella holmesii
Prospective	Spore-forming Anaerobic GPR	FAS73828barcode08	Bilophila wadsworthia (99.80%)	1	502	20	1473	796	Bilophila wadsworthia (99.93) Desulfovibrio desulfuricans (91.20%)	1 131	1472 1488	21 67	1473 1557	1547 1115	977	Sanger: species Nanopore: species		Same species		Bilophila wadsworthia	Bilophila wadsworthia
Prospective	Anaerobic GPR	FAS68051barcode02	Bifidobacterium longum (99.79%)	1	487	4268	1530	760	Bifidobacterium longum (99.73%) Bifidobacterium breve (96.90%)	4 45	1504 1468	4320 1221	1530 1535	1561 1416	111	Sanger: species Nanopore: species		Same species		Bifidobacterium longum	Bifidobacterium longum
Prospective	Anaerobic GPC	FAV66024barcode22	Anaerococcus prevoii (92.65%) Anaerococcus tetradius (92.65%) Anaerococcus octavius (94.16%)	38 38 29	517 517 497	16 16 10	1488 1487 1407	692 691 686	Anaerococcus provincensis (96.88%) Anaerococcus pacaensis (96.51%) Anaerococcus octavius (95.40%)	43 45 65	1380 1290 1413	1 1 2	1378 1289 1407	1302 1204 1258	300523	Sanger: unable to ID Nanopore: family				Unable to ID	Peptoniphilaceae
Prospective	Anaerobic GPC	FAV66024barcode14	Anaerococcus octavius (97.17%)	14	495	10	1407	741	Anaerococcus octavius (97.23%) Anaerococcus pacaensis (96.57%)	39 44	1407 1282	2 1	1407 1289	1350 1197	169095	Sanger: genus Nanopore: genus		Same genus		Anaerococcus sp.	Anaerococcus sp.
Prospective	Anaerobic GPC	FAS70365barcode02	Anaerococcus octavius (95.22%)	23	481	10	1407	682	Anaerococcus pacaensis (96.97%) Anaerococcus provencensis (96.96%)	39 42	1288 1382	1 1	1289 1378	1217 1304	37171	Sanger: family Nanopore: family		Same family		Peptoniphilaceae	Peptoniphilaceae
Prospective	Anaerobic GPC	FAV66024barcode15	Anaerococcus octavius (94.88%) Anaerococcus provencensis (96.46%)	21 14	410 395	10 1	1407 1378	410 395	Anaerococcus octavius (97.73%) Anaerococcus pacaensis (95.97%)	32 52	1409 1291	2 1	1407 1289	1370 1198	128518	Sanger: Unable to ID Nanopore: genus		?		Unable to ID	Anaerococcus sp.
Prospective	Anaerobic GNR	FAV66024barcode17	Alistides onderdonkii (99.60%)	2	498	32	1529	775	Alistipes onderdonkii (99.80%) Alistipes finegoldii (97.94%)	3 44	1486 1488	33 18	1529 1529	1555 1410	15839	Sanger: species Nanopore: species		Same species		Alistides onderdonkii	Alistides onderdonkii
Prospective	Anaerobic GPR	FAS73828barcode15	Actinomyces israelii (99.62%) Next 92.50%	2	526	128	1512	828	Actinomyces israelii (99.67%) Actinomyces massiliensis (95.23%)	5 73	1512 1529	120 17	1512 1520	1574 1352	1305	Sanger: species Nanopore: species		Same species		Actinomyces israelii	Actinomyces israelii
Prospective	Aerobic actinomycetes	FAR89152barcode23	Actinomadura geliboluensis (100%) Actinomadura cremea (100%) Actinomadura roseirufa (99.58%) Actinomadura formosensis (99.17%)	0 0 2 4	481	13 24 2 4	1490 1484 1470 1513	763 763 757 741	Actinomadura geliboluensis (99.73%) Actinomadura cremea (99.73%)	4 4	1483 1483	13 24	1490 1484	1545 1545	1817	Sanger: genus Nanopore: genus	Sanger: species Nanopore: species	Same genus	Same species	Actinomadura sp.	Actinomadura sp.
Challenge	Anaerobic GNC	FAS70365barcode15	Acidaminococcus intestini (99.81%)	1	528	31	1565	835	Acidaminococcus intestini (99.80%) Acidaminococcus fermentans (95.80%)	3 64	1520 1525	15 13	1565 1565	1591 1388	39306	Sanger: species Nanopore: species	Sanger: species Nanopore: species	Same species		Acidaminococcus intestini	Acidaminococcus intestini
Challenge	NF GNCB	FAU46475barcode23	Acinetobacter baummanii (99.79%)	1	476	2990	1541	752	Acinetobacter baummanii (99.54%) Acinetobacter vivianii (98.04%)	7 29	1522 1481	2980 13	1541 1489	1570 1453	23467	Sanger: species Nanopore: species	Sanger: species Nanopore: species	Same species		Acinetobacter baummanii	Acinetobacter baummanii
Challenge	Anaerobic GPR	FAS68051barcode11	Schaalia turicensis (100%)	0	527	26	1397	836	Schaalia turicensis (99.93%) Schaalia funkei (96.24%)	1 57	1393 1514	26 10	1397 1510	1465 1413	10198	Sanger: species Nanopore: species	Sanger: species Nanopore: species	Same species		Schaalia turicensis	Schaalia turicensis
Challenge	Fastidious GNR	FAU46475barcode03	Aggregatibacter actinomycetemcomitans (98.77%)	6	488	147	1541	756	Aggregatibacter actinomycetemcomitans (99.33%) Haemophilus aegyptius (94.69%)	10 80	1502 1507	130 8	1541 1541	1548 1326	27817	Sanger: genus Nanopore: species	Sanger: genus Nanopore: species	Same genus		Aggregatibacter mcrt actinomycetemcomitans	Aggregatibacter actinomycetemcomitans
Challenge	coryneform GPR	FAS70365barcode13	Atopobium rimae (99.80%)	1	502	185	1474	784	Lancefieldella (Atopobium) rimae (99.86%) Lancefieldella parvulum (96.35%)	2 54	1475 1480	177 123	1474 1473	1545 1375	20166	Sanger: species Nanopore: species	Sanger: species Nanopore: species	Same species		Atopobium rimae	Atopobium rimae
Challenge	spore-forming GPB	FAU46475barcode20	Bacillus cereus (99.81%) Bacillus wiedmannii (99.81%) Bacillus paramycoides (99.81%) Bacillus thuringiensis (99.81%) Bacillus albus (99.81%)	1	520	11464 457 451 4070 228	1558 1540 1509 1558 1509	825	Bacillus proteolyticus (99.93%) Bacillus (Weizmannia) acidiproducens (99.93%) Bacillus thuringiensis (99.87%) Bacillus luti (99.87%) Bacillus cereus (99.87%)	1 1 2 2 2	1513 1452 1514 1514 1514	161 4 4041 22 11429	1513 1452 1558 1558 1558	1591 1525 1588 1588 1588	47120	Sanger: species Nanopore: species	Sanger: species Nanopore: species	Change species		Bacillus cereus group	Bacillus proteolyticus/acidiproducens
Challenge	coryneform GPR	FAU46475barcode02	Brevibacterium paucivorans (98.19%)	9	498	12	1412	745	Brevibacterium paucivorans (99.15%) Brevibacterium senegalense (93.76%)	12 94	1414 1491	4 3	1412 1491	1444 1282	16503	Sanger: genus Nanopore: species	Sanger: genus Nanopore: species	Same genus		Brevibacterium mcrt paucivorans	Brevibacterium paucivorans
Challenge	Anaerobic GNR	FAS68051barcode13	Unable to ID (Butyricimonas faecihominis (94.37%)	29	515	4	1489	796	Butyricimonas faecihominis (98.18%) Butyricimonas virosa (98.12%) Butyricimonas paravirosa (97.38%)	27 28 39	1485 1489 1487	4 7 1	1489 1486 1486	1466 1469 1429	17877	Sanger: unable to ID Nanopore: genus	Sanger: unable to ID Nanopore: genus			Unable to ID	Butyricimonas mcrt faecihominis
Challenge	Curved-GNR	FAS70365barcode11	Campylobacter fetus (100%) Campylobacter hypointestinalis (99.61%)	0 2	508 508	122 84	1519 1519	806 800	Campylobacter fetus (99.93%) Campylobacter hyointestinalis (98.31%)	1 25	1478 1478	113 84	1519 1519	1554 1472	39892	Sanger: species Nanopore: species	Sanger: species Nanopore: species	Same species		Campylobacter fetus	Campylobacter fetus
Challenge	Coryneform GPR	FAT81099barcode22	Cellulomonas denverensis (97.69%) Cellulomonas hominis (98.08%) Cellulomonas pakistanensis (98.23%)	11 9 8	476 468 453	11 87 15	1443 1423 1421	723 717 696	Cellulomonas hominis (99.09%) Cellulomonas pakistanensis (99.15%) Cellulomonas denverensis (99.10%)	12 12 13	1424 1408 1443	87 17 12	1423 1421 1443	1438 1473 1452	3466	Sanger: genus Nanopore: species	Sanger: genus Nanopore: species	Same genus		Cellulomonas mcrt pakistanensis	Cellulomonas hominis
Challenge	Anaerobic Spore-forming GPR	FAS70365barcode16	Clostridium paraputrificum (99.40%) Next 97%	3	500	29	1476	784	Clostridium paraputrificum (99.80%) Clostridium vincentii (97.57%)	3 34	1476 1400	20 4	1476 1399	1545 1357	27224	Sanger: species Nanopore: species	Sanger: species Nanopore: species	Same species		Clostridium paraputrificum	Clostridium paraputrificum
Challenge	coryneform GPR	FAU46475barcode13	Corynebacterium fournierii (99.80%) Corynebacterium ureicelerivorans (99.78%)	1 1	497 464	1 18	1481	787 733	Corynebacterium fournierii (99.19%) Corynebacterium ureicelerivorans (99.17%) Corynebacterium mucifaciens (98.36%)	12 12 24	1482 1451 1465	1 10 28	1481 1481 1465	1519 1486 1458	7669	Sanger: species Nanopore: species	Sanger: species Nanopore: species	Same species		Corynebacterium fournerii	Corynebacterium fournerii
Challenge	Anaerobic GNR	FAS70365barcode20	Desulfovibrio simplex (96.55%) Desulfovibrio desulfuricans (95.62%) Desulfovibrio intestinalis (96.83%)	18 23 16	522 525 505	4 2 63	1509 1539 1557	751 771 760	Desulfovibrio intestinalis (98.34%) Desulfovibrio simplex (98.09%) Desulfovibrio desulfuricans (97.18%)	25 29 43	1502 1519 1524	4 2 55	1509 1509 1557	1493 1497 1451	9900	Sanger: unable to ID Nanopore: genus	Sanger: unable to ID Nanopore: genus	Same family (Desulfovibrionaceae)		Unable to ID, mcrt Desulfovibrio	Desulfovibrio mcrt intestinalis
Challenge	Anaerobic GNR	FAS68051barcode20	Dialister micraerophilus (100%)	0	549	47	1528	871	Dialister micraerophilus (99.93%) Dialister propionicifaciens (94.44%)	1 78	1528 1404	31 6	1528 1401	1606 1217	19266	Sanger: species Nanopore: species	Sanger: species Nanopore: species	Same species		Dialister micraerophilus	Dialister micraerophilus
Challenge	NLF GNR	FAS68051barcode10	Edwardsiella tarda (97.10%) Edwardsiella anguillarum (96.61%) Edwardsiella hoshinae (96.53%) Edwardsiella piscicida (95.56%)	15 17 18 23	518 502 518 518	480 23 16 115	1508 1491 1550 1550	775 743 765 749	Edwardsiella tarda (100%) Edwardsiella hoshinae (99.60%) Edwardsiella anguillarum (99.46%) Edwardsiella ictaluri (99.27%) Edwardsiella piscicida (99.27%)	0 6 8 11 11	1506 1513 1483 1515 1513	471 16 23 109 110	1508 1550 1491 1550 1550	1587 1513 1483 1515 1513	64622	Sanger: genus Nanopore: species	Sanger: genus Nanopore: species	Same genus		Edwardsiella mcrt tarda	Edwardsiella tarda
Challenge	Anaerobic GPCB	FAU46475barcode07	Catabacter hongkongensis (100%) Next 95.46%	0	507	19	1499	805	Catabacter (Christensenella) hongkongensis (99.87%). Christensenella minuta (96.60%)	2 51	1498 1502	11 11	1499 1540	1571 1408	17900	Sanger: species Nanopore: species	Sanger: species Nanopore: species	Same species		Catabacter hongkongensis	Catabacter hongkongensis
Challenge	Anaerobic GPB	FAT81099barcode09	Eggerthella lenta (100%) Next 96.82%	0	487	168	1513	773	Eggerthella lenta (99.80%) Eggerthella sinensis (96.65%)	3 48	1475 1431	160 1	1513 1429	1544 1331	1544	Sanger: species Nanopore: species	Sanger: species Nanopore: species	Same species		Eggerthella lenta	Eggerthella lenta
Challenge	Anaerobic GPR	FAS70365barcode12	Eubacterium callanderi (99.42%) Eubacterium limosum (98.84%)	3 6	518 518	19 35	1528 1527	813 794	Eubacterium callanderi (99.66%) Eubacterium limosum (99.39%)	5 9	1487 1487	11 21	1528 1527	1550 1534	49924	Sanger: species Nanopore: species	Sanger: species Nanopore: species	Same species		Eubacterium callanderi	Eubacterium callanderi
Challenge	Anaerobic GNR	FAU46475barcode06	Fusobacterium necrophorum (99.58%) Next 97.07%	2	478	60	1513	752	Fusobacterium necrophorum (99.20%) Fusobacterium equinum (98.30%)	12 25	1505 1469	45 4	1513 1469	1538 1462	9155	Sanger: species Nanopore: species	Sanger: species Nanopore: species	Same species		Fusobacterium necrophorum	Fusobacterium necrophorum
Challenge	GPC	FAS68051barcode03	Gemella sanguinis (100%)	0	509	76	1562	808	Gemella sanguinis (99.80%) Gemella taiwanensis (98.60%)	3 20	1522 1427	67 3	1562 1426	1593 1434	32099	Sanger: species Nanopore: species	Sanger: species Nanopore: species	Same species		Gemella sanguinis	Gemella sanguinis
Challenge	LF-GRN	FAU46475barcode19	Klebsiella aerogenes (99.80%) Raoultella planticola (99.19%) Raoultella ornithicolytica (99.19%)	1 4 4	493	824 137 325	1541	782 772 772	Klebsiella aerogenes (99.73%) Raoultella ornithinolytica (99.27%) Raoultella planticola (99.14%) Kluyvera cryocrescens (99.12%) Raoultella terrigena (99.00%)	4 11 13 13 15	1505 1505 1505 1476 1507	813 317 128 64 150	1541 1541 1541 1476 1543	1570 1546 1539 1511 1530	36322	Sanger: family Nanopore: family	Sanger: species Nanopore: species	Same species		Klebsiella aerogenes	Klebsiella aerogenes
Challenge	LF GNR	FAU23775barcode02	Enterobacter bugandensis (98.43%) Klebsiella michiganensis (98.43%) Klebsiella grimontii (98.43%) Klebsiella pasteurii (98.43%) Klebsiella oxytoca (98.43%) Klebsiella spallanzanii (98.43%) Enterobacter cancerogenus (98.23%)	8 8 8 8 8 8 9	509	88 145 62 16 1108 3 287	1541 1541 1541 1543 1541 1543 1541	800 800 800 800 800 800 797	Klebsiella grimontii (99.80%) Klebsiella spallanzanii (99.67%) Klebsiella pasteurii (99.60%) Klebsiella oxytoca (99.60%) Klebsiella michiganensis (99.60%)	3 5 6 6 6	1502 1502 1502 1502 1502	62 3 16 1100 144	1541 1543 1543 1541 1541	1572 1565 1562 1562 1562	14835	Sanger: genus Nanopore: species	Sanger: genus Nanopore: species	Same genus		Enterobacter/Klebsiella mcrt E. bugandensis/K. michanganensis/K. grimontii/K. pasteurii/K. oxytoca/K. spallanzanii	Klebsiella grimontii
Challenge	Anaerobic GPR	FAU46475barcode12	Lactobacillus (Lacticaseibacillus) rhamnosus (100%) Lactobacillus zeae (97.53%)	0 13	526 526	1766 71	1575 1559	835 794	Lacticaseibacillus rhamnosus (99.87%) Lactocaseibacillus zeae (99.02%) Lactocaseibacillus chiayiensis (99.01%)	2 15 15	1536 1529 1521	1737 62 5	1575 1559 1536	1610 1560 1547	28144	Sanger: species Nanopore: species	Sanger: species Nanopore: species	Same species		Lactobacillus rhamnosus	Lactobacillus rhamnosus
Challenge	coryneform GPR	FAS70365barcode09	Leifsonia shinshuensis (99.79%) Leifsonia soli (99.59%) Leifsonia poae (98.77%) Leifsonia lichenia (98.56%)	1 2 6 7	487	83 20 9 16	1528 1398 1487 1504	770 767 754 751	Leifsonia soli (99.86%) Leifsonia lichenia (99.26%) Leifsonia shinshuensis (99.14%)	2 11 13	1398 1486 1520	20 16 83	1398 1504 1528	1466 1528 1551	9612	Sanger: species Nanopore: species	Sanger: species Nanopore: species	Change species		Leifsonia shinshuensis	Leifsonia soli
Challenge	Anaerobic GNR	FAS68051barcode04	Leptotrichia trevisanii (99.40%)	3	499	10	1516	782	Leptotrichia trevisanii (99.53%) Leptotrichia shahii (96.21%)	7 56	1476 1479	10 12	1516 1485	1531 1364	36267	Sanger: species Nanopore: species	Sanger: species Nanopore: species	Same species		Leptotrichia trevisanii	Leptotrichia trevisanii
Challenge	GPC	FAU46475barcode05	Leuconostoc mesenteroides (99.81%) Leuconostoc siuonicum (99.61%) Leuconostoc pseudomesenteroides (99.42%)	1 2 3	515	2465 11 753	1555 1555 1555	814 811 808	Leuconostoc mesenteroides (99.74%) Leuconostoc suionicum (99.60%) Leuconostoc pseudomesenteroides (99.47%) Leuconostoc falkenbergense (99.45%) Leuconostoc litchii (99.13%)	4 6 8 8 13	1517 1517 1517 1443 1493	2444 11 745 7 1	1555 1555 1555 1443 1500	1585 1578 1571 1493 1525	1461	Sanger: species Nanopore: species	Sanger: species Nanopore: species	Same species		Leuconostoc mesenteroides	Leuconostoc mesenteroides
Challenge	coryneform GPR	FAU46475barcode17	Microbacterium paraoxydans (100%) Microbacterium oxydans (98.99%) Microbacterium maritypicum (98.99%) Microbacterium luteolum (99.36%)	0 5 5 3	494 494 494 471	367 559 184 13	1529 1528 1485 1440	784 759 759 729	Microbacterium paraoxydans (99.60%) Microbacterium luteolum (99.31%) Microbacterium maritypicum (99.26%) Microbacterium saperdae (99.22%) Microbacterium oxydans (99.13%)	6 10 11 11 13	1499 1441 1486 1411 1499	359 13 184 10 550	1529 1440 1485 1425 1528	1558 1476 1526 1442 1532	12347	Sanger: species Nanopore: species	Sanger: species Nanopore: species	Same species		Microbacterium paraoxydans	Microbacterium paraoxydans
Challenge	GNCB	FAS70365barcode05	Neisseria dumasiana (99.61%) Next 98.32%	2	508	9	1463	800	Neisseria dumasiana (99.86%) Neisseria zoodegmatis (98.47%)	2 23	1463 1507	9 15	1463 1542	1535 1509	42319	Sanger: species Nanopore: species	Sanger: species Nanopore: species	Same species	Same species	Nocardia dumasiana	Nocardia dumasiana	Nocardia dumasiana	Nocardia dumasiana
Challenge	Aerobic actinomycete	FAS68051barcode05	Nocardia asiatica (100%) Nocardia arthritidis (99.79%) Nocardia abscessus (99.79%) Nocardia exalbida (99.58%) Nocardia gamkensis (99.38%)	0 1 1 2 3	481	34 15 53 10 3	1505 1514 1508 1484 1441	763 760 760 757 754	Nocardia asiatica (99.40%) Nocardia abscessus (98.85%)	9 17	1500 1482	34 53	1505 1508	1546 1503	714	Sanger: genus Nanopore: genus	Sanger: species Nanopore: genus	Same genus	Same genus	Nocardia sp.	Nocardia sp.	Nocardia asiatica	Nocardia sp.
Challenge	Aerobic actinomycete	FAS68051barcode06	Nocardia brasiliensis (99.80%) Nocardia vulneris (99.58%) Nocardia iowensis (98.95%)	1 2 5	505 480 475	150 12 7	1524 1441 1427	798 756 738	Nocardia brasiliensis (99.53%) Nocardia vulneris (99.51%) Nocardia iowensis (99.09%)	7 7 13	1486 1441 1426	142 12 7	1524 1441 1427	1540 1494 1456	906	Sanger: genus Nanopore: genus	Sanger: species Nanopore: genus	Same genus	Same genus	Nocardia sp.	Nocardia sp.	Nocardia brasiliensis	Nocardia sp.
Challenge	Aerobic actinomycete	FAU46475barcode18	Nocardia nova (100%) Nocardia aurea (99.38%)	0 3	480	193 2	1488 1511	762 752	Nocardia nova (99.93%) Nocardia rayongensis (98.91%)	1 16	1467 1464	193 3	1488 1477	1541 1483	7343	Sanger: species Nanopore: species	Sanger: species Nanopore: species	Same species	Same species	Nocardia nova	Nocardia nova	Nocardia nova	Nocardia nova
Challenge	GNCB	FAS73828barcode17	Ochrobactrum ciceri (100%) Brucella intermedia (100%) Brucella inopinata (99.65%) Ochrobactrum haematophilum (99.30%) Ochrobactrum teleogrylli (99.30%) Brucella microti (99.30%) Brucella ceti (99.30%) Brucella vulpis (99.30%) Brucella melitensis (99.30%) Brucella pinnipedialis (99.30%) Brucella endophylicca (99.30%) Ochrobactrum daejeonense (99.30%)	0 0 1 2 2 2 2 2 2 2 2 2	286 285 286 286 286 286 286 286 286 286 285 285	46 409 11 39 1 10 18 6 694 7 5 15	1400 1479 1545 1475 853 1489 1489 1489 1489 1489 1417 1431	454 453 451 448 448 448 448 448 448 448 446 446	Ochrobactrum ciceri (100%) Brucella intermedia (99.03%)	0 14	1243 1449	46 399	1400 1479	1310 1478	212	Sanger: unable to ID Nanopore: species	Sanger: unable to ID Nanopore: species			Unable to ID	Brucella intermedia
Challenge	spore-forming GPB	FAV66024barcode21	Paenibacillus phoenicis (100%)	0	508	6	1465	806	Paenibacillus phoenicis (99.86%) Paenibacillus barengoltzii (97.91%)	2 31	1462 1480	6 61	1465 1493	1534 1452	21520	Sanger: species Nanopore: species	Sanger: species Nanopore: species	Same species		Paenibacillus phoenicis	Paenibacillus phoenicis
Challenge	Anaerobic GNR	FAT81099barcode03	Parabacteroides goldsteinii (100%) Next 95.16%	0	496	32	1532	787	Parabacteroides goldsteinii (99.80%) Parabacteroides gordonii (95.98%)	3 60	1489 1494	18 5	1532 1487	1559 1371	30220	Sanger: species Nanopore: species	Sanger: species Nanopore: species	Same species		Parabacteroides goldsteinii	Parabacteroides goldsteinii
Challenge	Fastifious GNR	FAT81099barcode04	Pasteurella dagmatis (99.60%) Next 98.80%	2	501	46	1543	789	Pasteurella dagmatis (99.80%) Pasteurella stomatis (98.61%)	3 19	1514 1364	37 2	1543 1364	1584 1372	54897	Sanger: species Nanopore: species	Sanger: species Nanopore: species	Same species		Pasteurella dagmatis	Pasteurella dagmatis
Challenge	GPC	FAU46475barcode04	Pediococcus pentasaceus (100%)	0	550	2125	1581	873	Pediococcus pentosaceus (99.87%) Pediococcus acidilactici (98.44%)	2 24	1543 1543	2108 1020	1581 1581	1619	5882	Sanger: species Nanopore: species	Sanger: species Nanopore: species	Same species		Pediococcus pentosaceus	Pediococcus pentosaceus
Challenge	Anaerobic GPC	FAS70365barcode19	Peptoniphilus harei (97.62%) Peptoniphilus asaccharolyticus (98.93%)	12 5	505 466	17 17	1538 1424	731	Peptoniphilus asaccharolyticus (99.72%) Peptoniphilus harei (98.59%)	4 21	1411 1487	7 9	1424 1538	1471 1495	27517	Sanger: genus Nanopore: species	Sanger: genus Nanopore: species	Same genus		Peptoniphilus mcrt asaccharolyticus	Peptoniphilus asaccharolyticus
Challenge	Anaerobic GNR	FAS70365barcode18	Porphyromonas somerea (100%)	0	519	12	1486	824	Porphyromonas somerea (99.80%) Porphyromonas levii (95.80%)	3 58	1486 1382	3 402	1486 1376	1555 1244	4215	Sanger: species Nanopore: species	Sanger: species Nanopore: species	Same species		Porphyromonas somerea	Porphyromonas somerea
Challenge	Anaerobic GNR	FAU46475barcode08	Prevotella buccae (99.80%)	1	499	47	1480	791	Prevotella buccae (99.73%) Prevotella baroniae (91.41%)	4 129	1479 1501	38 19	1480 1494	1545 1147	182	Sanger: species Nanopore: species	Sanger: species Nanopore: species	Same species		Prevotella buccae	Prevotella buccae
Challenge	NLF GNR	FAU46475barcode21	Providencia rettgeri (99.02%) Providencia burhodogranariea (98.81%) Providencia vermicola (98.62%) Providencia sneebia (98.22%)	5 6 7 9	509 504 509 505	384 14 231 24	1546 1472 1536 1547	802 789 796 762	Providencia rettgeri (99.80%) Providencia vermicola (99.61%) Providencia sneebia (99.05%)	3 6 14	1519 1519 1467	374 227 24	1546 1536 1465	1589 1579 1494	30875	Sanger: species Nanopore: species	Sanger: species Nanopore: species	Same species		Provicencia rettgeri	Provicencia rettgeri
Challenge	NLF GNR	FAU23775barcode03	Providencia stuartii (99.60%) Providencia thailandensis (99.57%)	2 2	494 469	110 4	1546 1433	783 743	Providencia stuartii (99.93%) Providencia thailandensis (99.44%)	1 8	1502 1431	102 4	1546 1433	1579 1481	13740	Sanger: species Nanopore: species	Sanger: species Nanopore: species	Same species		Providencia stuartii	Providencia stuartii
Challenge	coryneform GPR	FAS70365barcode07	Gulosibacter chungangensis (97.17%)	14	494	3	1451	740	Gulosibacter chungangensis (96.55%) Gulosibacter molinativorax (95.87%)	50 58	1451 1403	3 6	1451 1398	1353 1290	4842	Sanger: genus Nanopore: family	Sanger: genus Nanopore: family	Same family (Microbacteriaceae)		Gulosibacter mcrt chungangensis	Unable to ID, mcrt Gulosibacter
Challenge	coryneform GPR	FAT81099barcode07	Pseudoglutamicibacter albus (99.37%) Pseudoglutamicibacter cumminsii (99.15%)	3 4	475 471	6 23	1501 1483	733 735	Pseudoglutamicibacter cumminsii (99.73%) Pseudoglutamicibacter albus (99.46%)	4 8	1472 1482	23 6	1483 1501	1534 1533	31747	Sanger: species Nanopore: species	Sanger: species Nanopore: species	Change species		Pseudoglutamicibacter albus	Pseudoglutamicibacter cumminsii
Challenge	NF GNR	FAT81099barcode06	Pseudomonas japonica (100%) Pseudomonas brassicae (99.79%) Pseudomonas reidholzensis (99.36%) Pseudomonas sichuanensis (99.02%)	0 1 3 5	496 466 470 503	70 4 18 2	1471 1418 1446 1525	787 737 727 790	Pseudomomas japonica (100%) Pseudomonas brassicae (99.86%) Pseudomonas laurentiana (99.02%)	0 2 14	1467 1418 1432	70 4 13	1471 1418 1432	1546 1487 1461	56317	Sanger: species Nanopore: species	Sanger: species Nanopore: species	Same species		Pseudomonas japonica	Pseudomonas japonica
Challenge	NF GNR	FAU46475barcode22	Pseudomonas xanthomarina (99.60%) Next 98.38%	2	501	119	1543	789	Pseudomonas xanthomarina (99.27%) Pseudomonas zhaodongensis (99.15%) Pseudomonas nitrititolerans (98.70%) Pseudomonas stutzeri (98.33%)	11 12 19 25	1499 1413 1459 1459	119 48 10 2070	1543 1412 1459 1543	1542 1446 1472 1494	21921	Sanger: species Nanopore: species	Sanger: species Nanopore: species	Same species		Pseudomonas xanthomarina	Pseudomonas xanthomarina
Challenge	Anaerobic GPCB	FAS70365barcode14	Slackia exigua (98.97%)	5	485	31	1450	735	Slackia exigua (99.52%) Slackia heliotrinireducens (94.53%)	7 81	1450 1480	23 4	1450 1517	1501 1269	8412	Sanger: genus Nanopore: species	Sanger: genus Nanopore: species	Same genus		Slackia mcrt exigua	Slackia exigua
Challenge	GPC	FAS68051barcode09	Staphylococcus haemolyticus (100%) Staphylococcus devriesei (99.61%) Staphylococcus borealis (99.80%)	0 2 1	518 518 500	961 42 7	1555 1543 1360	822 816 790	Staphylococcus haemolyticus (99.81%) Staphylococcus pragensis (99.32%) Staphylococcus petrasii (99.21%) Staphylococcus croceilyticus (99.09%) Staphylococcus devriesei (99.09%)	3 10 12 14 14	1547 1480 1527 1543 1543	949 12 57 7 42	1555 1470 1515 1529 1529	1613 1525 1561 1573 1570	69878	Sanger: species Nanopore: species	Sanger: species Nanopore: species	Same species		Staphylococcus haemolyticus	Staphylococcus haemolyticus
Challenge	GPC	FAS68051barcode07	Staphylococcus hominis (99.81%) Staphylococcus haemolyticus (98.65%) Staphylococcus petrasii (98.62%)	1 7 7	518 518 506	975 961 42	1555 1555 1543	819 800 800	Staphylococcus hominis (99.74%) Staphylococcus petrasii (99.14%) Staphylococcus haemolyticus (98.95%)	4 13 16	1526 1506 1526	966 57 949	1555 1527 1555	1590 1538 1549	58547	Sanger: species Nanopore: species	Sanger: species Nanopore: species	Same species		Staphylococcus hominis	Staphylococcus hominis
Challenge	Anaerobic GNR	FAS70365barcode17	Sutterella wardsworthensis (99.62%) Next 94.75%	2	523	45	1498	825	Sutterella wadsworthensis (99.80%) Sutterella megalosphaeroides (95.33%)	3 71	1499 1521	37 2	1498 1541	1566 1355	20386	Sanger: species Nanopore: species	Sanger: species Nanopore: species	Same species		Sutterella wardsworthensis	Sutterella wardsworthensis
Challenge	Anaerobic GNC	FAU46475barcode09	Veillonella parvula (99.04%) Veillonella dispar (99.04%)	5	519	2372 880	1568 1568	821 819	Veillonella parvula (99.41%) Veillonella tobetsuensis (99.20%) Veillonella rogosae (99.13%) Veillonella dispar (99.02%) Veillonella denticariosi (99.00%)	9 12 13 15 15	1533 1506 1487 1533 1494	2356	1568	1584 1542 1520 1564 1523	14951	Sanger: species Nanopore: species	Sanger: species Nanopore: species	Same species		Veillonella parvula/dispar	Veilonella parvula
Challenge	NF GNR	FAT81099barcode08	Weeksella virosa (99.61%) Next 97.88%	2	519	8	1525	817	Weeksella virosa (99.27%) Weeksella massiliensis (98.25%)	11 26	1512 1483	8 4	1525 1483	1550 1473	1766	Sanger: species Nanopore: species	Sanger: species Nanopore: species	Same species		Weeksella virosa	Weeksella virosa
