# Supplementary material for: Evaluation of long-read 16S rRNA next-generation sequencing for identification of bacterial isolates in a clinical diagnostic laboratory
Source: J Clin Microbiol. 2025 Apr 22;63(5):e01670-24. doi: 10.1128/jcm.01670-24 (PMC12077174; doi:10.1128/jcm.01670-24)
Supplement: Table S12 — Nanopore consensus sequences. [file jcm.01670-24-s0008.xlsx]

## Sheet: Sheet1
Table S12. Consensus sequences
Sample ID	Organism	Sequence
FAS70365barcode15	Acidaminococcus intestini	ACT--------GAGAGTTTGATCATGGCTCAGGACGAACGCTGGCGGCGTGCTTAACACATGCAAGTCGAACGGAGAACTTATTTCGGTAAGTTCTTAGTGGCGAACGGGTGAGTAACGCGTGGGCAACCTGCCCTCCAGTTGGGGACAACATTCCGAAAGGGATGCTAATACCGAATGTCCTCCCTCCTCCGCATGGAGGAGGGAGGAAAGATGGCCTCTGCTTGCAAGCTATCGCTGGAAGATGGGCCCGCGTCTGATTAGCTAGTTGGTGGGGTAACGGCTCACCAAGGCGATGATCAGTAGCCGGTCTGAGAGGATGAACGGCCACATTGGGACTGAGACACGGCCCAAACTCCTACGGGAGGCAGCAGTGGGGAATCTTCCGCAATGGACGAAA…
FAU46475barcode23	Acinetobacter baumannii	ANTNA-CTNNAGAGTTTGATCATGGCTCAGATTGAACGCTGGCGGCAGGCTTAACACATGCAAGTCGAGCGGGG-AAGGTAGCTTGCTACCGG-CCTAGCGGCGGACGGGTGAGTAATGCTTAGGAATCTGCCTATTAGTGGGGGACAACATCTCGAAAGGGATGCTAATACCGCATACGTCCTACGGGAGAAAGCAGGGGATNTTCGGACCTTGCGCTAATAGATGAGCCTAAGTCGGATTAGCTAGTTGGTGGGGTAAAGGCCTACCAAGGCGACGATCTGTAGCGGGTCTGAGAGGATGATCCGCCACACTGGGACTGAGACACGGCCCAGACTCCTACGGGAGGCAGCAGTGGGGAATATTGGACAATGGGGGGAACCCTGATCCAGCCATGCCG…
FAR89152barcode23	Actinomadura geliboluensis	GG------AGAGTTTGATCATGGCTCAGGACGAACGCTGGCGGCGTGCTTAACACATGCA AGTCGAGCGGAAAGGCCCCTTCGGGGGTACTCGAGCGGCGAACGGGTGAGTAACACGTGA GCAACCTGCCCCTGACTCTGGGATAAGCCCGGGAAACTGGGTCTAATACCGGATATGACC ACTCCAGGCATCTGGTGGTGGTGGAAAGTTTTTCGGTTGGGGATGGGCTCGCGGCCTATC AGCTTGTTGGTGGGGTGATGGCCTACCAAGGCGACGACGGGTAACCGGCCTGAGAGGGCG ACCGGTCACACTGGGACTGAGACACGGCCCAGACTCCTACGGGAGGCAGCAGTGGGGAAT ATTGCGCAATGGGCGGAAGCCTGACGCAGCGAC…
FAS73828barcode15	Actinomyces israelii	TCC----GAGAGTTTGATCATGGCTCAGGACGAACGCTGGCGGCGTGCTTAACACATGCA AGTCGAACGGGTCTGCCTTG--TTTTTTGcGGGGTGGGTCAGTGGCGAACGGGTGAGTAA CACGTGAGTAACCTGCCCCTCACTTCTGGATAACCGCTTGAAAGGGTGGCTAATACGGGG TGTTCTGGCTGTGCCGCATGGTGTGGCTGGGAAAGATTCACTTTTGTGGTGTTTTGGTGG GGGATGGGCTCGCGGCCTATCAGCTTGTTGGTGGGGTGATGGCCTGCCAAGGCTTTGACG GGTAGCCGGCCTGAGAGGGTGGGCGGTCACACTGGGACTGAGATACGGCCCAGACTCCTG CGGGAGGCAGCAGTGGGGGGTATTGCACAATGG…
FAU46475barcode03	Aggregatibacter actinomycetemcomitans	TACCAGGAGAGTTTGATCATGGCTCAGATTGAACGCTGGCGGCAGGCTTAACACATGCAAGTCGGACGGTAGCAGGAGAAAGCTTGCTTTCTTGCTGACGAGTGGCGGACGGGTGAGTAATGCTTGGGAATCTGTCTTATGGAGGGGGATAACGACGGGAAACTGTCGCTAATACCGCGTAGAGTCGGGAGACGAAAGTGCGGGACTTTATGGCCGCATGCCATGAGATGAGCCCAAGTGTGATTAGGTAGTTGGTGGGGTAAAGGCCTACCAAGCCGACGATCGCTAGCTGGTCTGAGAGGATGGCCAGCCACACCGGGACTGAGACACGGCCCGGACTCCTACGGGAGGCAGCAGTGGGGAATATTGCGCAATGGGGGCAACCCTGACGCAGCCATG…
FAV66024barcode17	Alistipes onderdonkii subsp. Vulgaris	GTACctctGAT--AGAGTTTGATCATGGCTCAGGATGAACGCTAGCGGCAGGCCTAACACATGCAAGTCGAGGGGCATCA--CGAGGTAGCAATACTT-TGGTGGCGACCGGCGCACGGGTGCGTAACGCGTATGTAACCTACCTATAACAGGGGCATAACACTGAGAAATTGGTACTAATTCCCCATAATATTCGGAGAGGCATCTCTCCGGGTTGAAAACTCCGGTGGTTATAGATGGACATGCGTTGTATTAGCTAGTTGGTGAGGTAACGGCTCACCAAGGCAACGATACATAGGGGGACTGAGAGGTTAACCCCCCACACTGGTACTGAGACACGGACCAGACTCCTACGGGAGGCAGCAGTGAGGAATATTGGTCAATGGACGCAAGTCTGAA…
FAV66024barcode14	Anaerococcus species	AGAGTTTGATCATGGCTCAGGATTAACGCTGGCGGCGTGCATAACACATGCAAGTCGAACGATGAAACTTAAAAGATTTCTTCGGAATGAATTTAAGTGGATTAGTGGCGGACGGGTGAGTAACGCGTGAGTAACCTGCCTTACACAAGGGGATAGCCTCTGGAAACGGAGAATAATACCCTATAACACCATCAAATCGCATGAAGTGATGGTCAAAGTGTTAGCGGTGTAAGATGGACTTGCGTCTGATTAGCTAGTTGGTGAGAAAAAAGCCCACCAAGGCAACGATCAGTAGCCGGCTTGAGAGAGTGTACGGCCACATTGGGACTGAGACACGGCCCAGACTCCTACGGGAGGCAGCAGTGGGGAATTTTGCACAATGGGGGAAACCCTGATGCA…
FAV66024barcode15	Anaerococcus species	AGAGTTTGATCATGGCTCAGGATTAACGCTGGCGGCGTGCATAACACATGCAAGTCGAACGATGAAACTTTACTGACTTCTTCGGAATGATTTAAAGCGGATTAGTGGCGAACGGGTGAGTAACGCGTGAGTAACCTGCCTTACACAAGGGGATAGCCTCTGGAAACGGAGAATAATACCCTATGAAATTACATTCTCGCATGAGGAAATAATCAAAATGyTTAGTGGTGTAAGATGGACTTGCGTCTGATTAGCTAGTTGGTGAGATAAMAGCTCACCAAGGCAACGATCAGTAGCCGGCTTGAGAGAGTGTACGGCCACATTGGGACTGAGACACGGCCCAGACTCCTACGGGAGGCAGCAGTGGGGAATTTTGCACAATGGGGGAAACCCTGATGC…
FAU46475barcode20	Bacillus proteolyticus/Bacillus acidiproducens	CAT-----------AGAGTTTGATCATGGCTCAGGATGAACGCTGGCGGCGTGCCTAATACATGCAAGTCGAGCGAATGGaTTAAGAGCTTGCTCTTATGAAGTTAGCGGCGGACGGGTGAGTAACACGTGGGTAACCTGCCCATAAGACTGGGATAACTCCGGGAAACCGGGGCTAATACCGGATAACATTTTGAACYGCATGGTTCGAAATTGAAAGGCGGCTTCGGCTGTCACTTATGGATGGACCCGCGTCGCATTAGCTAGTTGGTGAGGTAACGGCTCACCAAGGCAACGATGCGTAGCCGACCTGAGAGGGTGATCGGCCACACTGGGACTGAGACACGGCCCAGACTCCTACGGGAGGCAGCAGTAGGGAATCTTCCGCAATGGACGAAAG…
FAU23775barcode08	Bacillus siralis	GTAGAGTTTGATCATGGCTCAGGACGAACGCTGGCGGCGTGCCTAATACATGCAAGTCGAGCGCttGCACAAGAAAGCTTGCTTTCttGTTGCTtGAGCGGCGGACGGGTGAGTAACACGTGGGCAACCTGCCTATAAGACTGGGATAACTTCGGGAAACCGGAGCTAATACCGGATAATGCTTTTGAACACATGTTTGAAAGCTGAAAGATGGTTTCGGCTATCACTTATAGATGGGCCCGCGGCGCATTAGCTAGTTGGTGAGGTAACGGCTCACCAAGGCGACGATGCGTAGCCGACCTGAGAGGGTGATCGGCCACACTGGGACTGAGACACGGCCCAGACTCCTACGGGAGGCAGCAGTAGGGAATCTTCCGCAATGGACGAAAGTCTGACGGA…
FAS68051barcode02	Bifidobacterium longum	TCGTCTGTAGAGTTTGATCATGGCTCAGGATGAACGCTGGCGGCGTGCTTAACACATGCA AGTCGAACGGGATCCATCAGgCTTTGCTTGGTGGTGAGAGTGGCGAACGGGTGAGTAATG CGTGACCGACCTGCCCCATACACCGGAATAGCTCCTGGAAACGGGTGGTAATGCCGGATG CTCCAGTTGATCGCATGGTCTTCTGGGAAAGCT-TTCGCGGTATGGGATGGGGTCGCGTC CTATCAGCTTGACGGCGGGGTAACGGCCCACCGWGGCTTCGACGGGTAGCCGGCCTGAGA GGGCGACCGGCCACATTGGGACTGAGATACGGCCCAGACTCCTACGGGAGGCAGCAGTGG GGAATATTGCACAATGGGCGCAAGCCTGATGCA…
FAS73828barcode08	Bilophila wadsworthia	ATTGAACGCTGGCGGCGTGCTTAACACATGCAAGTCGAACGTGAAAGTCCTTCGGGACGA GTAAAGTGGCGCACGGGTGAGTAACGCGTGGATAATCTACCCTTAAGATGGGGATAACGG CTGGAAACGGTCGCTAATACCGAATACGCTCCCGATTTTATCATTGGGGGGAAAGATGGC CTCTGCYTGCAAGCTATCGCTTAAGGATGAGTCCGCGTCCCATTAGCTAGTTGGCGGGGT AACGGCCCACCAAGGCAACGATGGGTAGCCGGTCTGAGAGGATGACCGGCCACACTGGAA CTGGAACACGGTCCAGACTCCTACGGGAGGCAGCAGTGGGGAATATTGCGCAATGGGCGA AAGCCTGACGCAGCGACGCCGCGTGAGGGATGA…
FAS66041barcode03	Bordetella holmesii	AGTTACCAGGAGAGTTTGATCATGGCTCAGATTGAACGCTGGCGGGATGCTTTACACATG CAAGTCGGACGGCAGCACgGGGCTTCGGCCTGGTGGCGAGTGGCGAACGGGTGAGTAATG TATCGGAACGTGCCCGGTAGCGGGGGATAACTACGCGAAAGCGTGGCTAATACCGCATAC GCCCTACGGGGGAAAGCGGGGGACCTTCGGGCCTCGCACTATTGGAGCGGCCGATATCGG ATTAGCTAGTTGGTGGGGTAACGGCCTACCAAGGCGACGATCCGTAGCTGGTTTGAGAGG ACGACCAGTCACACTGGGACTGAGACACGGCCCAGACTCCTACGGGAGGCAGCAGTGGGG AATTTTGGACAATGGGGGCAACCCTGATCCAGC…
FAR89152barcode17	Bosea robiniae	TACCTCTGATAGAGTTTGATCATGGCTCAGAGCGAACGCTGGCGGCAGGCTTAACACATGCAAGTCGAACGGGCACTTCGGTGCTAGTGGCAGACGGGTGAGTAACGCGTGGGAACGTGCCTTTCGGTTCGGAATAATTCAGGGAAACTTGGACTAATACCGGATACGCCCTTCGGGGGAAAGATTTATCGCCGAAAGATCGGCCCGCGTCTGATTAGCTAGTTGGTGAGGTAATGGCTCACCAAGGCGACGATCAGTAGCTGGTCTGAGAGGATGATCAGCCACATTGGGACTGAGACACGGCCCAAACTCCTACGGGAGGCAGCAGTGGGGAATATTGGACAATGGGCGCAAGCCTGATCCAGCCATGCCGCGTGAGTGATGAAGGCCTTAGGGTTG…
FAR89152barcode18	Bosea robiniae	CTAGATAGGCAGAGTTTGATCATGGCTCAGAGCGAACGCTGGCGGCAGGCTTAACACATGCAAGTCGAACGGGCACTTCGGTGCTAGTGGCAGACGGGTGAGTAACGCGTGGGAACGTGCCTTTCGGTTCGGAATAATTCAGGGAAACTTGGACTAATACCGGATACGCCCTTCGGGGGAAAGATTTATCGCCGAAAGATCGGCCCGCGTCTGATTAGCTAGTTGGTGAGGTAATGGCTCACCAAGGCGACGATCAGTAGCTGGTCTGAGAGGATGATCAGCCACATTGGGACTGAGACACGGCCCAAACTCCTACGGGAGGCAGCAGTGGGGAATATTGGACAATGGGCGCAAGCCTGATCCAGCCATGCCGCGTGAGTGATGAAGGCCTTAGGGTTG…
FAR89152barcode19	Bosea robiniae	AGAGA----TAGAGTTTGATCATGGCTCAGAGCGAACGCTGGCGGCAGGCTTAACACATGCAAGTCGAACGGGCACTTCGGTGCTAGTGGCAGACGGGTGAGTAACGCGTGGGAACGTGCCTTTCGGTTCGGAATAATTCAGGGAAACTTGGACTAATACCGGATACGCCCTTCGGGGGAAAGATTTATCGCCGAAAGATCGGCCCGCGTCTGATTAGCTAGTTGGTGAGGTAATGGCTCACCAAGGCGACGATCAGTAGCTGGTCTGAGAGGATGATCAGCCACATTGGGACTGAGACACGGCCCAAACTCCTACGGGAGGCAGCAGTGGGGAATATTGGACAATGGGCGCAAGCCTGATCCAGCCATGCCGCGTGAGTGATGAAGGCCTTAGGGTTG…
FAS66041barcode21	Brevibacillus species	CCGTTCTCTAAGAGTTTGATCATGGCTCAGGACGAACGCTGGCGGCGTGCCTAATACATG CAAGTCGAGCGAGTCCCTTCGGGGGCTAGCGGCGGACGGGTGAGTAACACGTAGGCAACC TGCCTCTCAGACTGGGATAACATAGGGAAACTTATGCTAATACCGGATAGGTTTTCGGAT CGCATGATCCGGAAAGGAAAGGCGGCTTTtGGCTGTCACTGAGAGATGGGCCTGCGGCGC ATTAGCTAGTTGGTGGGGTAACGGCCTACCAAGGCGACGATGCGTAGCCGACCTGAGAGG GTGACCGGCCACACTGGGACTGAGACACGGCCCAGACTCCTACGGGAGGCAGCAGTAGGG AATTTTCCACAATGGACGAAAGTCTGATGGAGC…
FAU46475barcode02	Brevibacterium paucivorans	GAT------TCTGTAGAGTTTGATCATGGCTCAGGACGAACGCTGGCGGCGTGCTTAACACATGCAAGTCGAACGATGAAGCTTGGTGCTTGCACTGGGTGGATTAGTGGCGAACGGGTGAGTAACACGTGAGTAACCTGCCCTTTACTTCGGGATAAGCTTGGGAAACTGGGTCTAATACCGGATATTCT--------GCATGGTcGGATGGTtgtgtaGGAAAGATTTTTTGGTAAGGGATGGGCTCGCGGCCTATCAGTTTGTTGGTGGGGTGATGGCCTACCAAGACGACGACGGGTAGCCGGCCTGAGAGGGCGACCGGCCACACTGGGACTGAGACACGGCCCAGACTCCTACGGGAGGCAGCAGTGGGGAATATTGCACAATGGGGGAAACC…
FAR89152barcode16	Brevundimonas huaxiensis MT444005 1382	ACT-------AGAGTTTGATCATGGCTCAGAGCGAACGCTGGCGGCAGGCCTAACACATG CAAGTCGAACGAACTCTTCGGAGTTAGTGGCGGACGGGTGAGTAACACGTGGGAACGTGC CTTTAGGTTCGGAATAACTCAGGGAAACTTGTGCTAATACCGAATGTGCCCTTCGGGGGA AAGATTTATCGCCTTTAGAGCGGCCCGCGTCTGATTAGCTAGTTGGTGAGGTAAAGGCTC ACCAAGGCGACGATCAGTAGCTGGTCTGAGAGGATGATCAGCCACATTGGGACTGAGACA CGGCCCAAACTCCTACGGGAGGCAGCAGTGGGGAATCTTGCGCAATGGGCGAAAGCCTGA CGCAGCCATGCCGCGTGAATGATGAAGGTCTTA…
FAS73828barcode17	Brucella intermedia	TCA-TGATAGAGTTTGATCATGGCTCAGAACGAACGCTGGCGGCAGGCTTAACACATGCA AGTCGAGCGggCCCTTCGGGGTCAGCGGCAGACGGGTGAGTAACGCGTGGGAACGTACCA TTTGCTACGGAATAACTCAGGGAAACTTGTGCTAATACCGTATGAGCCCCCCNGGGGAAA GATTTATCGGCAAATGATCGGCCCGCGTTGGATTAGCTAGTTGGTGGGGTAAAGGCCTAC CAAGGCGACGATCCATAGCTGGTCTGAGAGGATGATCAGCCACACTGGGACTGAGACACG GCCCAGACTCCTACGGGAGGCAGCAGTGGGGAATATTGGACAATGGGCGCAAGCCTGATC CAGCCATGCCGCGTGAGTGATGAAGGCCCTAGG…
FAS68051barcode13	Butyricimonas species	CTCGTGTGAAGAGTTTGATCATGGCTCAGGATGAACGCTAGCGACAGGCTTAACACATGCAAGTCGAGGGGCAGCACGGTGTAGCAATACNCTGGTGGCGACCGGCGCACGGGTGAGTAACACGTGTGCAACCAACCCCGTACCGGGAGATAACCCGCGGAAACGTGGACTAACATCCCATAAGACTGKAGRRCCGCATGGCTCTGGATTTAAAATTCCGGTGGTACGGGACGGGCACGCGCGACATTAGGTAGTTGGCGGGGTAACGGCCCACCAAGCCGACGATGTCTAGGGGTTCTGAGAGGAAGGTCCCCCACACTGGAACTGAGACACGGTCCAGACTCCTACGGGAGGCAGCAGTGAGGAATATTGGTCAATGGGCGAGAGCCTGAACCAGCC…
FAS70365barcode11	Campylobacter fetus	ATC------GGAAGAGTTTGATCATGGCTCAGAGTGAACGCTGGCGGCGTGCCTAATACATGCAAGTCGAACGGAGTATTAaGAGAGCTTGCTCTTTTAAtACTTAGTGGCGCACGGGTGAGTAATGTATAGTTAATCTGCCCTACACTGGAGGACAACAGTTAGAAATGACTGCTAATACTCCATACTCCTTCTTAACATAAGTTAAGTCGGGAAAGTTTTTCGGTGTAGGATGAGACTATATTGTATCAGCTAGTTGGTAAGGTAATGGCTTACCAAGGCTTTGACGCATAACTGGTCTGAGAGGATGATCAGTCACACTGGAACTGAGACACGGTCCAGACTCCTACGGGAGGCAGCAGTAGGGAATATTGCTCAATGGGGGAAACCCTGAAGCAG…
FAS68051barcode19	Campylobacter gracilis	ATA---------AGAGTTTGATCATGGCTCAGAGTGAACGCTGGCGGCGTGCCTAATACATGCAAGTCGAACGGAATTTAAAAGAGCTTGCTCTTTTAAATTTAGTGGCGCACGGGTGAGTAATATATAGCTAATCTGCCCCTTGCCGGAGGACAACAGTTAGAAATGACTGCTAATACTCCATACTCCTTTTTACCATAAGATAAATCGGGAAAGAATTTCGGCAAGGGATGAGACTATATCGTATCAGCTAGTCGGTGGGGTAACGGCCTACCGAGGCTATGACGCGTAACTGGTCTGAGAGGATGATCAGTCACATTGGAACTGAGACACGGTCCAAACTCCTACGGGAGGCAGCAGTAGGGAATATTGCGCAATGGGGGAAACCCTGACGCAGCA…
FAU46475barcode07	Catabacter hongkongensis	ATGAATccTTAGAGTTTGATCATGGCTCAGGACGAACGCTGGCGGCGTGCTTAACACATGCAAGTCGAACGAAGTTGCTCTTTGGGAAGCCCTCGGGTGGAACTGTGAGTATACTTAGTGGCGGACGGGTGAGTAACGCGTGAGCAATCTGCCCTGCAATGGGGGACAACAGTTGGAAACGACTGCTAATACCGCATAAGACCACGAAACCGCATGGTTTAGAGGTAAAAGGATTCATTCGATGCAGGATGAGCTCGCGTCCCATTAGATAGTTGGTGAGGTAACGGCCCACCAAGTCAACGATGGGTAGCCGACCTGAGAGGGTGATCGGCCACATTGGAACTGAGAAACGGTCCAAACTCCTACGGGAGGCAGCAGTGGGGAATATTGGGCAATGGG…
FAT81099barcode22	Cellulomonas pakistanensis	AAGTACG-AGAGTTTGATCMTGGCTCAGGACGAACGCTGGCGGCGTGCYTAACACATGCA AGTCGAACGSTGAAGCCSAGCTTGCTGGGTGGATCAGTGGCGAACGGGTGAGTAACRCGT GAGTAACCTGCCCCTGACTCTGGGATAAGCCTTGGAAACGAGRKCTAATACCGSATACGA GACGCTCGGGCATCCGAAGTGTCTGGAAAGATTTATCGGTCAGGGATGGACYYGCGGCCT ATCAGCTTGTTGGTGRGGTARYGGCCCACCAAGGCGACGACGGGTAGCCGRCCTGAGAGG GCGAYCGGCCACACTGGGACTGAGACACGGCCCAGACTCCTACGGGAGGCAGCAGTGGGG AATMTTGSRCAATGGRCGCAAGCCTGAYGCAGC…
FAU23775barcode07	Cellulosimicrobium cellulans CP072387 1482	GAATCCTTAGAGTTTGATCATGGCTCAGGACGAACGCTGGCGGCGTGCTTAACACATGCA AGTCGAACGATGATGCCCAGCTTGCTGGGTGGATTAGTGGCGAACGGGTGAGTAACACGT GAGTAACCTGCCCTTGACTTCGGGATAACTCCGGGAAACCGGGGCTAATACCGGATATGA GCCGCCTTCGCATGGGGGTGGTTGGAAAGTTTTTCGGTCAGGGATGGGCTCGCGGCCTAT CAGCTTGTTGGTGGGGTGATGGCCTACCAAGGCGACGACGGGTAGCCGGCCTGAGAGGGC GACCGGCCACACTGGGACTGAGACACGGCCCAGACTCCTACGGGAGGCAGCAGTGGGGAA TATTGCACAATGGGCGAAAGCCTGATGCAGCGA…
FAS66041barcode22	Chryseobacterium takakiae	GTAC----GAGAGTTTGATCMTGGCTCAGGATGAACGCTAGCGGGAGGCCTAACACATGC AAGCTGAGCGGTAGAGATCTTTCGGGATCTTGAGAGCGGCGTACGGGTGCGGAACACGTG TGCAACCTGCCTTTATCAGGGGGATAGCCTTTCGAAAGGAAGATTAATACCCCATAATAT TTAGAGTGGCATCACATTAAATTGAAAACTGAGGTGGATAAAGATGGGCACGCGCAAGAT TAGATAGTTGGTGAGGTAACGGCTCACCAAGTCGATGATCTTTAGGGGGCCTGAGAGGGT GATCCCCCACACTGGTACTGAGACACGGACCAGACTCCTACGGGAGGCAGCAGTGAGGAA TATTGGACAATGGGTTAGCGCCTGATCCAGCCA…
FAU46475barcode10	Chryseobacterium takakiae	CTC------AGAGTTTGATCATGGCTCAGGATGAACGCTAGCGGGAGGCCTAACACATGCAAGCTGAGCGGTAGAGATCTTTCGGGATCTTGAGAGCGGCGTACGGGTGCGGAACACGTGTGCAACCTGCCTTTATCAGGGGGATAGCCTTTCGAAAGGAAGATTAATACCCCATAATATTTAGAGTGGCATCACATTAAATTGAAAACTGAGGTGGATAAAGATGGGCACGCGCAAGATTAGATAGTTGGTGAGGTAACGGCTCACCAAGTCGATGATCTTTAGGGGGCCTGAGAGGGTGATCCCCCACACTGGTACTGAGACACGGACCAGACTCCTACGGGAGGCAGCAGTGAGGAATATTGGACAATGGGTTAGCGCCTGATCCAGCCATCCCGC…
FAS73828barcode02	Clostridium hydrogeniformans	GTCGTCTGTAGAGTTTGATCATGGCTCAGGATGAATGCTGGCGGCGTGCTTAACACATGC AAGTCGAGCGAGAGAGTCTCTTCGGAGACAATCTAGCGGCGGACGGGTGAGTAACACGTG GGCAACCTGCCTTGTAGTGGGGGATAGCCCTCCGAAAGGAGGATTAATACCGCATAACAT TGCTTTAAGGCATCTTAGAGCAATCAAAGGAGTAATCCGCTACAAGATGGGCCCGCGGCG CATTAGCTAGTTGGTGGGGTAATGGCCTACCAAGGCGACGATGCGTAGCCGACCTGAGAG GGTGATCGGCCACATTGGGACTGAGACACGGCCCAGACTCCTACGGGAGGCAGCAGTGGG GAATATTGCACAATGGGGGAAACCCTGATGCAG…
FAS70365barcode16	Clostridium paraputrificum	GTTCGTACTAGAGTTTGATCATGGCTCAGGACGAACGCTGGCGGCGTGCCTAACACATGCAAGTCGAGCGATGAAGTTCCTTCGGGAACGGATTAGCGGCGGACGGGTGAGTAACACGTGGGCAACCTGCCTTATAGAGGGGAATAGCCTTCCGAAAGGAAGATTAATACCGCATAAGATTGTAGCTTCGCATGAAGCAGCAATTAAAGGAGCAATCCGCTATAAGATGGGCCCGCGGCGCATTAGCTAGTTGGTGAGGTAACGGCTCACCAAGGCGACGATGCGTAGCCGACCTGAGAGGGTGATCGGCCACATTGGGACTGAGACACGGCCCAGACTCCTACGGGAGGCAGCAGTGGGGAATATTGCACAATGGGGGAAACCCTGATGCAGCAACGC…
FAU46475barcode13	Corynebacterium fournierii	TCGTGTGAAGAGTTTGATCATGGCTCAGGATGAACGCTGGCGGCGTGCTTAACACATGCAAGTCGAACGGAAAGGCCCAAGCTTGCTTGGGTACTCGAGTGGCGAACGGGTGAGTAACACGTGGGTGATCTGCCCTGCACTTCGGGATAAGCCTGGGAAACTGGGTCTAATACCGGATAGGACCACTTCTTGGATGTTGTGGTGGAAAGTTTTTTCGGTGTGGGATGAGCTCGCGGCCTATCAGCTTGTTGGTGGGGTAATGGCCTACCAAGGCGTCGACGGGTAGCCGGCCTGAGAGGGTGTACGGCCACATTGGGACTGAGATACGGCCCAGACTCCTACGGGAGGCAGCAGTGGGGAATATTGCACAATGGGCGCAAGCCTGATGCAGCGACGCCG…
FAS73828barcode22	Corynebacterium species	TAC----GAGAGTTTGATCMTGGCTCAGGATGAACGCTGGCGGCGTGCTTAACACATGCA AGTCGAACGGAAAGGCTCCTGCTTGCAGGGGTACTCGAGTGGCGAACGGGTGAGTAACAC GTGGGTGATCTGCCCTGCACTTCGGGATAAGCCTGGGAAACTGGGTCTAATACCGGATAG GACGATGGTTTGGATGCCATTGTGGAAAGTTTTTTCGGTGTGGGATGAGCTCGCGGCCTA TCAGCTTGTTGGTGGGGTAATGGCCTACCAAGGCGTCGACGGGTAGCCGGCCTGAGAGGG TGTACGGCCACATTGGGACTGAGATACGGCCCAGACTCCTACGGGAGGCAGCAGTGGGGA ATATTGCACAATGGGCGCAAGCCTGATGCAGCG…
FAS73828barcode21	Cozenzaea myxofasciens	GAACGCTGGCGGCAGGCCTAACACATGCAAGTCGAGCGGTAACAGAGGAAAGCTTGCTTTCCTGCTGACGAGCGGCGGACGGGTGAGTAATGTATGGGGATCTGCCCGATAGAGGGGGATAACTACTGGAAACGGTGGCTAATACCGCATGACGTCTACGGACCAAAGCAGGGGCTCTTCGGACCTTGCGCTATCGGATGAACCCATATGGGATTAGCTAGTAGGTGGGGTAACGGCTCACCTAGGCGACGATCTCTAGCTGGTCTGAGAGGATGATCAGCCACACTGGGACTGAGACACGGCCCAGACTCCTACGGGAGGCAGCAGTGGGGAATATTGCACAATGGGCGCAAGCCTGATGCAGCCATGCCGCGTGTATGAAGAAGGCCTTMGGGTTGT…
FAS70365barcode20	Desulfovibrio species	CTC------ATAGAGTTTGATCATGGCTCAGATTGAACGCTGGCGGCGTGCTTAACACAT GCAAGTCGAACGCGAAAGGGACTTCGGTCCTGAGTAAAGTGGCGCACGGGTGAGTAACAC GTGGATAATCTGCCCTTATGATCGGGATAACAGTCGGAAACGGCTGCTAATACCGGATAC GCTCAAAATGAACTTTTTGAGGAAAGGTGACCTCTGCTTGCATGTTACCGTATAAGGATG AGTCCGCGTCCCATTAGCTTGTTGGTGGGGTAAAGGCCTACCAAGGCAACGATGGGTAGC CGATTTGAGAGGATGATCGGCCACACTGGGACTGAAACACGGCCCAGACTCCTACGGGAG GCAGCAGTGGGGAATATTGCGCAATGGGCGAAA…
FAS68051barcode20	Dialister micraerophilus	TTACGAGAACTCAT--AGAGTTTGATCATGGCTCAGGACGAACGCTGGCGGCGTGCTTAACACATGCAAGTCGAACGAGAGGACATGAAAAGCTTGCTTTTTATGAAATCTAGTGGCAAACGGGTGAGTAACACGTAAACAACCTGCCTTCAAGATGGGGACAACAGACGGAAACGACTGCTAATACCGAATACGATCCGAAAGTCGCATGACATTTGGATGAAAGGGTGGCCTAT-CGAAGAAGCTATCGCTTGAAGAGGGGTTTGCGTCCGATTAGGTAGTTGGTGAGGTAACGGCCCACCAAGCCGACGATCGGTAGCCGGTCTGAGAGGATGAACGGCCACACTGGAACTGAGACACGGTCCAGACTCCTACGGGAGGCAGCAGTGGGGAATCTT…
FAU23775barcode11	Dietzia aurantica	GGGAATGGaAGAGTTTGATCATGGCTCAGGACGAACGCTGGCGGCGTGCTTAACACATGCAAGTCGAACGGTAAGGCCCTTTCGGGGGTACACGAGTGGCGAACGGGTGAGTAACACGTGGGTAATCTGCCCTGCACTTCGGGATAAGCCTGGGAAACTGGGTCTAATACCGGATATGAGCTYTGGCCGCATGGTcTGGGGTTGGAAAGTTTTTCGGTGCAGGATGAGCCCGCGGCCTATCAGCTTGTTGGTGGGGTAATGGCCTACCAAGGCGACGACGGGTAGCCGGCCTGAGAGGGTGATCGGCCACACTGGGACTGAGACACGGCCCAGACTCCTACGGGAGGCAGCAGTGGGGAATATTGCACAATGGGCGGAAGCCTGATGCAGCGACGCCGC…
FAU23775barcode05	Dietzia kunjamensis	GTTTGTGtaacctTAGAGTTTGATCATGGCTCAGGACGAACGCTGGCGGCGTGCTTAACA CATGCAAGTCGAACGGTAAGGCCCCTTCGGGGGTACACGAGTGGCGAACGGGTGAGTAAC ACGTGGGTAATCTGCCCTGCACTTCGGGATAAGCCTGGGAAACCGGGTCTAATACCGGAT ATGAACTCCTGCCGCATGGTGGGGGTTGGAAAGTTTTTCGGTGCAGGATGAGCCCGCGGC CTATCAGCTTGTTGGTGGGGTAATGGCCTACCAAGGCGACGACGGGTAGCCGGCCTGAGA GGGTGATCGGCCACACTGGGACTGAGACACGGCCCAGACTCCTACGGGAGGCAGCAGTGG GGAATATTGCACAATGGGCGAAAGCCTGATGCA…
FAU23775barcode17	Dokdonella ginsengisoli	ACCT--CTGAtAGAGTTTGATCATGGCTCAGAGTGAACGCTGGCGGCAGGCCTAACACATGCAAGTCGAGCGGCAGCGCGGGGGCAACCCTGGCGGCGAGCGGCGGACGGGTGAGGAATGCGTCGGAATCTGCCTTGTTGTGGGGGATAACGTAGGGAAACTTACGCTAATACCGCATAAGACCGCGAGGTGAAAGTGGGGGACCGCAAGGCCTCACGCGACAAGATGAGCCGACGCCGGATTAGCTAGTTGGTGGGGTAAAGGCCCACCAAGGCGACGATCCGTAGCTGGTCTGAGAGGATGATCAGCCACACTGGGACTGAGACACGGCCCAGACTCCTACGGGAGGCAGCAGTGGGGAATATTGGACAATGGGCGCAAGCCTGATCCAGCCATGCC…
FAU23775barcode21	Dokdonella ginsengisoli	CTCTAA----AGAGTTTGATCATGGCTCAGAGTGAACGCTGGCGGCAGGCCTAACACATGCAAGTCGAGCGGCAGCGCGGGGGCAACCCTGGCGGCGAGCGGCGGACGGGTGAGGAATGCGTCGGAATCTGCCTTGTTGTGGGGGATAACGTAGGGAAACTTACGCTAATACCGCATAAGACCGCGAGGTGAAAGTGGGGGACCGCAAGGCCTCACGCGACAAGATGAGCCGACGCCGGATTAGCTAGTTGGTGGGGTAAAGGCCCACCAAGGCGACGATCCGTAGCTGGTCTGAGAGGATGATCAGCCACACTGGGACTGAGACACGGCCCAGACTCCTACGGGAGGCAGCAGTGGGGAATATTGGACAATGGGCGCAAGCCTGATCCAGCCATGCCG…
FAR89152barcode07	Dokdonella ginsengisoli	ATGAATCCTTAGAGTTTGATCATGGCTCAGAGTGAACGCTGGCGGCAGGCCTAACACATG CAAGTCGAGCGGCAGCGCGGGGGCAACCCTGGCGGCGAGCGGCGGACGGGTGAGGAATGC GTCGGAATCTGCCTTGTTGTGGGGGATAACGTAGGGAAACTTACGCTAATACCGCATAAG ACCGCGAGGTGAAAGTGGGGGACCGCAAGGCCTCACGCGACAAGATGAGCCGACGCCGGA TTAGCTAGTTGGTGGGGTAAAGGCCCACCAAGGCGACGATCCGTAGCTGGTCTGAGAGGA TGATCAGCCACACTGGGACTGAGACACGGCCCAGACTCCTACGGGAGGCAGCAGTGGGGA ATATTGGACAATGGGCGCAAGCCTGATCCAGCC…
FAS68051barcode10	Edwardsiella tarda	CTCTC-----AGAGTTTGATCATGGCTCAGATTGAACGCTGGCGGCAGGCTTAACACATGCAAGTCGAGCGGTAGCAGGGAGAAAGCTTGCTTTCTCCGCTGACGAGCGGCGGACGGGTGAGTAATGTCTGGGGATCTGCCTGATGGAGGGGGATAACTACTGGAAACGGTAGCTAATACCGCATAACGTCGCAAGACCAAAGTGGGGGACCTTCGGGCCTCATGCCATCAGATGAACCCAGATGGGATTAGCTAGTAGGTGAGGTAATGGCTCACCTAGGCGACGATCCCTAGCTGGTCTGAGAGGATGACCAGCCACACTGGAACTGAGACACGGTCCAGACTCCTACGGGAGGCAGCAGTGGGGAATATTGCACAATGGGCGCAAGCCTGATGCAG…
FAT81099barcode09	Eggerthella lenta	TTA------GAGTTTGATCATGGCTCAGGATGAACGCTGGCGGCGTGCCTAACACATGCA AGTCGAACGATGAAACCGCCCTCGGGCGGACATGAAGTGGCGAACGGGTGAGTAACACGT GACCAACCTGCCCCTTGCTCCGGGACAACCTTGGGAAACCGAGGCTAATACCGGATACTC CTCGCCCCCCTCCTGGGGGGCCCGGGAAAGCCCAGACGGCAAGGGATGGGGTCGCGGCCC ATTAGGTAGTAGGCGGGGTAACGGCCCACCTAGCCCGCGATGGGTAGCCGGGTTGAGAGA CCGACCGGCCACATTGGGACTGAGATACGGCCCAGACTCCTACGGGAGGCAGCAGTGGGG AATTTTGCGCAATGGGGGAAACCCTGACGCAGC…
FAU23775barcode20	Elizabethkingia anophelis	ATA-------GAGTTTGATCATGGCTCAGGATGAACGCTAGCGGGAGGCCTAACACATGCAAGCCGAGCGGTAGATTACTTTCGGGTAATTGAGAGCGGCGTACGGGTGCGGAACACGTGTGCAACCTGCCTTTATCAGGGGGATAGCCTTTCGAAAGGAAGATTAATACCCCATAATATATTATTCGGCATCGGGTGATATTGAAAACTACGGTGGATAGAGATGGGCACGCGCAAGATTAGCTAGTTGGTGAGGTAACGGCTCACCAAGGCGACGATCTTTAGGGGGCCTGAGAGGGTGATCCCCCACACTGGTACTGAGACACGGACCAGACTCCTACGGGAGGCAGCAGTGAGGAATATTGGACAATGGGTGGAAGCCTGATCCAGCCATCCCGC…
FAS73828barcode18	Empedobacter brevis	TAGATAGGCAGAGTTTGATCATGGCTCAGGATGAACGCTAGCGGGAGGCCTAACACATGCAAGCCGAGGGGTACGATTCTTTCGGGAATCTGAGACCGGCGCACGGGTGCGTAACGCGTATGCAACTTGCCCTACTGAAAAGGATAGCCCTTCGAAAGGAGGATTAATACTTTATAACAGATTGAATGGCATCATTTAATTTTGAAAGATTTATCGCAGTAGGATAGGCATGCGTAAGATTAGTTAGTTGGAGAGGTAACGGCTCACCAAGACGATGATCTTTAGGGGGCCTGAGAGGGTGAACCCCCACACTGGTACTGAGACACGGACCAGACTCCTACGGGAGGCAGCAGTGAGGAATATTGGACAATGGGTGGAAGCCTGATCCAGCCATCCCGC…
FAR89152barcode12	Erwinia aphidicola	CAGAATCGGAAGAGTTTGATCATGGCTCAGATTGAACGCTGGCGGCAGGCCTAACACATGCAAGTCGAACGGTAGCACAGA-GAGCTTGCT-CTCGGGTGACGAGTGGCGGACGGGTGAGTAATGTCTGGGAAACTGCCCGATGGAGGGGGATAACTACTGGAAACGGTAGCTAATACCGCATAACGTCTTCGGACCAAAGTGGGGGACCTTCGGGCCTCACACCATCGGATGTGCCCAGATGGGATTAGCTAGTAGGTGGGGTAATGGCTCACCTAGGCGACGATCCCTAGCTGGTCTGAGAGGATGACCAGCCACACTGGAACTGAGACACGGTCCAGACTCCTACGGGAGGCAGCAGTGGGGAATATTGCACAATGGGCGCAAGCCTGATGCAGCC…
FAS70365barcode12	Eubacterium callanderi	ATCGGA--------AGAGTTTGATCATGGCTCAGGACGAACGCTGGCGGTATGCTTAACACATGCAAGTCGAACGAGAAGGTTTTGAATGATCCTTCGGGTGAAATTAGAACTGGAAAGTGGCGAACGGGTGAGTAACGCGTGGGTAACCTGCCCTATGGAAAGGAATAGCCTCGGGAAACTGGGAGTAAAGCCTTATATTATGGTTTTGTCGCATGGCAAGATCATGAAAACTCCGGTGCCATAGGATGGACCCGCGTCCCATTAGCTAGTTGGTGAGATAACAGCCCACCAAGGCGACGATGGGTAACCGGTCTGAGAGGGCGAACGGTCACACTGGAACTGAGACACGGTCCAGACTCCTACGGGAGGCAGCAGTGGGGAATATTGCGCAATGGGG…
FAS73828barcode16	Ezakiella massiliensis	GTACT--AGAGTTTGATCATGGCTCAGGACGAACGCTGGCGGCGTGCTTAACACATGCAAGTCGAACGATGAAGAAGAGAAACGCGAACTTCGGTTCAAATTTCACTTCGGATTAGTGGCAGACGGGTGAGTAACGCGTGAGCAACCTACCTCTTACAAAGGGATAGCCTCGGGAAACCGTGATTAATACCATATGACACATTCATAAGGCATCTTAAGAATGTTAAAGCTACGGCGGTAAGAGATGGGCTCGCGTCCCATTAGCTAGTTGGTGAGGTAACGGCCCACCAAGGCGACGATGGGTAACCGGCCTGAGAGGGTGAACGGTCACATTGGAACTGAGACACGGTCCAAACTCCTACGGGAGGCAGCAGTGGGGAATATTGCACAATGGAGGGA…
FAS66041barcode05	Facklamia languida	GGCTCAGGACGAACGCTGGCGGCGTGCCTAATACATGCAAGTCGAACGAACAGCGACTTG AACTTGTTCAAGTCAATGTTAGTGGCGCACGGGTGAGTAACACGTGGAGAACCTACCCTT AAGCGGGGGATAACCATTGGAAACGATGACTAATACCGCATAGAATCACAGATCGCATGA TCAATGAAGGAAAGACGGCTTCGGCTGTCACTTAAGGATGGCTCCGCGGTGCATTAGCTA GATGGTGGGGTAAAGGCCTACCATGGCAATGATGCATAGCCGACCTGAGAGGGTGATCGG CCACATTGGGACTGAGACACGGCCCAAACTCCTACGGGAGGCAGCAGTAGGGAATCTTCC GCAATGGACGCAAGTCTGACGGAGCAACGCCGC…
FAS73828barcode09	Fannyhessea vaginae	TTGGTT--AGAGTTTGATCATGGCTCAGGATGAACGCTGGCGGCGCGCCTAACACATGCA AGTCGAACGGTTAAAGCATCTTCGGATGTGTATAAAGTGGCGAACGGCTGAGTAACACGT GGGCAACCTGCCCTTTGCACTGGGATAGCCTCGGGAAACCGAGGTTAATACCGGATACTC CATATTTGTCGCATGGCGAATATGGGAAAGCTCCGGCGGCAAAGGATGGGCCCGCGGCCT GTTAGCTAGTTGGTGGGGTAGTGGCCTACCAAGGCAATGATGGGTAGCCGGGTTGAGAGA CCGACCGGCCAGATTGGGACTGAGACACGGCCCAGACTCCTACGGGAGGCAGCAGTGGGG AATCTTGCACAATGGGCGAAAGCCTGATGCAGC…
FAU46475barcode06	Fusobacterium necrophorum subsp. Funduliforme	AAAGTAGTCAGAGTTTGATCATGGCTCAGGATGAACGCTGACAGAATGCTTAACACATGCAAGTCGACTCGAGTCTTcGGAcTTGGGTGGCGCACGGGTGAGTAACGCGTAAAGAACTTGCCTCTTAGACCGGGACAACATCTGGAAACGGATGCTAATACCGGATATTATGGTTTTTTCGCATGGAGGAATCATGAAAGCTAGATGCGCTAAGAGAGAGCTTTGCGTCCCATTAGCTGGTTGGTGAGGTAACGGCCCACCAAGGCAATGATGGGTAGCCGGCCTGAGAGGGTGAACGGCCACAAGGGGACTGAGACACGGCCCTTACTCCTACGGGAGGCAGCAGTGGGGAATATTGGACAATGGACCGCAAGTCTGATCCAGCAATTCTGTGTGCAC…
FAS68051barcode03	Gemella sanguinis	CAGTTACCA---GGAGAGTTTGATCATGGCTCAGGACGAACGCTGGCGGCGTGCCTAATACATGCAAGTCGAGCGAAGTTTTTCTGGTGCTTGCACTAGAAAAACTTAGCGGCGAACGGGTGAGTAACACGTAAAGAACCTGCCTCATAGACGGGGACAACTATTGGAAACGATAGCTAATACCGGATAACAGCATAAATCGCATGATATATGTTTAAAAGTTGGTTTCgGCTAACACTATGAGATGGCTTTGCGGTGCATTAGCTAGTTGGTGGGGTAAAGGCCTACCAAGGCGACGATGCATAGCCGACCTGAGAGGGTGATCGGCCACACTGGGACTGAGACACGGCCCAGACTCCTACGGGAGGCAGCAGTAGGGAATCTTCCGCAATGGGCGAA…
FAR89152barcode20	Gordonia otitidis	ACTC--ATAGAGTTTGATCATGGCTCAGGACGAACGCTGGCGGCGTGCTTAACACATGCA AGTCGAACGGAAAGGCCCAGCTTGCTGGGTACTCGAGTGGCGAACGGGTGAGTAACACGT GGGTGATCTGCCCCTGACTTTGGGATAAGCCTGGGAAACTGGGTCTAATACCGGATAtTC ACTTTTCCTCGCATGGGGTTTGGTGGAAAGCTTTTGCGGTTGGGGATGGGCCCGCGGCCT ATCAGCTTGTTGGTGGGGTAATGGCCTACCAAGGCGACGACGGGTAGCCGACCTGAGAGG GTGATCGGCCACACTGGGACTGAGACACGGCCCAGACTCCTACGGGAGGCAGCAGTGGGG AATATTGCACAATGGGCGCAAGCCTGATGCAGC…
FAU23775barcode10	Gordonia terrae/Gordonia lacunae/Gordonia hongkongensis	TTTGtccTCTCAGAGTTTGATCATGGCTCAGGACGAACGCTGGCGGCGTGCTTAACACAT GCAAGTCGAACGGAAAGGCCCAGCTTGCTGGGTACTCGAGTGGCGAACGGGTGAGTAACA CGTGGGTGATCTGCCCTGCACTCTGGGATAAGCCTGGGAAACTGGGTCTAATACCGGATA TGACCAACTGTCGCATGGTGGTTGGTGGAAAGCTTTTGCGGTGTGGGATGGGCCCGCGGC CTATCAGCTTGTTGGTGGGGTAATGGCCTACCAAGGCGACGACGGGTAGCCGACCTGAGA GGGTGATCGGCCACACTGGGACTGAGACACGGCCCAGACTCCTACGGGAGGCAGCAGTGG GGAATATTGCACAATGGGCGCAAGCCTGATGCA…
FAR89152barcode03	Herbaspirillum frisingense	AGTTACCAGGAGAGTTTGATCATGGCTCAGATTGAACGCTGGCGGCATGCCTTACACATG CAAGTCGAACGGCAGCATAGGAGCTTGCTCCTGATGGCGAGTGGCGAACGGGTGAGTAAT ATATCGGAACGTGCCCTAGAGTGGGGGATAACTAGTCGAAAGACTAGCTAATACCGCATA CGATCTACGGATGAAAGTGGGGGATCGCAAGACCTCATGCTCCTGGAGCGGCCGATATCT GATTAGCTAGTTGGTGGGGTAAAAGCTCACCAAGGCGACGATCAGTAGCTGGTCTGAGAG GACGACCAGCCACACTGGGACTGAGACACGGCCCAGACTCCTACGGGAGGCAGCAGTGGG GAATTTTGGACAATGGGGGCAACCCTGATCCAG…
FAU46475barcode19	Klebsiella aerogenes	AAGAGATAGAGTTTGATCATGGCTCAGATTGAACGCTGGCGGCAGGCCTAACACATGCAAGTCGAGCGGTAACACAGAGAGCTTGCTCTCGGGTGACGAGCGGCGGACGGGTGAGTAATGTCTGGGAAACTGCCTGATGGAGGGGGATAACTACTGGAAACGGTAGCTAATACCGCATAACGTCGCAAGACCAAAGTGGGGGACCTTCGGGCCTCATGCCATCAGATGTGCCCAGATGGGATTAGCTAGTAGGTGGGGTAATGGCTCACCTAGGCGACGATCCCTAGCTGGTCTGAGAGGATGACCAGCCACACTGGAACTGAGACACGGTCCAGACTCCTACGGGAGGCAGCAGTGGGGAATATTGCACAATGGGCGCAAGCCTGATGCAGCCATGCC…
FAU23775barcode02	Klebsiella grimontii	CGTCTGTAGAGTTTGATCATGGCTCAGATTGAACGCTGGCGGCAGGCCTAACACATGCAAGTCGAACGGTAGCACAGAGAGCTTGCTCTCGGGTGACGAGTGGCGGACGGGTGAGTAATGTCTGGGAAACTGCCTGATGGAGGGGGATAACTACTGGAAACGGTAGCTAATACCGCATAACGTCGCAAGACCAAAGAGGGGGACCTTCGGGCCTCTTGCCATCAGATGTGCCCAGATGGGATTAGCTAGTAGGTGGGGTAACGGCTCACCTAGGCGACGATCCCTAGCTGGTCTGAGAGGATGACCAGCCACACTGGAACTGAGACACGGTCCAGACTCCTACGGGAGGCAGCAGTGGGGAATATTGCACAATGGGCGCAAGCCTGATGCAGCCATGCC…
FAS66041barcode23	Kytococcus schroeteri	TCCT--CGAGAGTTTGATCATGGCTCAGGACGAACGCTGGCGGCGTGCTTAACACATGCA AGTCGAACGGTGAAGCGGGTGCTTGCACTCGTGGATCAGTGGCGAACGGGTGAGTAACAC GTGAGTAACCTGCCCATCACTCTGGGATAAGCGCTGGAAACGGCGTCTAATACTGGATAC GACCAACCCTTGCATGGGGTGTTGGTGGAAAGATTTATCGGTGGTGGATGGACTCGCGTC CTATCAGCTTGTTGGTGGGGTAATGGCCTACCAAGGCGACGACGGGTAGCCGGCCTGAGA GGGCGACCGGCCACACTGGGACTGAGACACGGCCCAGACTCCTACGGGAGGCAGCAGTGG GGAATATTGCACAATGGGCGAAAGCCTGATGCA…
FAU46475barcode12	Lactobacillus rhamnosus	ANN------AGAGTTTGATCATGGCTCAGGATGAACGCTGGCGGCGTGCCTAATACATGCAAGTCGAACGAGTTCTGATTATTGAAAGGTGCTTGCATCTTGATTTAATTTTGAACGAGTGGCGGACGGGTGAGTAACACGTGGGTAACCTGCCCTTAAGTGGGGGATAACATTTGGAAACAGATGCTAATACCGCATAAATCCAAGAACCGCATGGTTCTTGGCTGAAAGATGGCGTAAGCTATCGCTTTTGGATGGACCCGCGGCGTATTAGCTAGTTGGTGAGGTAACGGCTCACCAAGGCAATGATACGTAGCCGAACTGAGAGGTTGATCGGCCACATTGGGACTGAGACACGGCCCAAACTCCTACGGGAGGCAGCAGTAGGGAATCTTCCAC…
FAS70365barcode13	Lancefieldella rimae	AGAGTTTGATCATGGCTCAGGATGAACGCTGGCGGCGCGCCTAACACATGCAAGTCGAACGGTTAAAGCACCTTTTAGGTGTGTATAAAGTGGCGAACGGCTGAGTAACACGTGGGCAACCTGCCCTCCTCTTGGGGATAGCCTCGGGAAACCGAGGATAATACCCGATACTTCAATGTGGCCGCATGACGACATTGAGAAAGCTTTTGCGGAGAAGGATGGGCCCGCGGCCTGTTAGCTTGTTGGTGGGGTAGAGGCCTACCAAGGCAATGATGGGTAGCTGGGTTGAGAGACCGACCAGCCAGATTGGGACTGAGACACGGCCCAGACTCCTACGGGAGGCAGCAGTGGGGAATCTTGCACAATGGGCGAAAGCCTGATGCAGCGACGCCGCGTGCG…
FAS66041barcode02	Legionella bozemanae	AGTCGTCTGTAGAGTTTGATCATGGCTCAGATTGAACGCTGGCGGCATGCTTAACACATG CAAGTCGAACGGCAGCATGACCTAGCTTGCTAGGTTGATGGCGAGTGGCGAACGGGTGAG TAACGCGTAGGAATATGCCTTGAAGTGGGGGACAACTTGGGGAAACTCAAGCTAATACCG CATGATGTCTAAGGACGAAAGCTGGGGACCTaTTAGGCCTGGCGCTTTAAGATTAGCCTG CGTCCGATTAGCTAGTTGGTGGGGTAAGGGCCTACCAAGGCGACGATCGGTAGCTGGTCT GAGAGGATGACCAGCCACACTGGAACTGAGACACGGTCCAGACTCCTACGGGAGGCAGCA GTGGGGAATATTGGACAATGGGGGGAACCCTGA…
FAS70365barcode09	Leifsonia soli	TCTTGGTTAGAGTTTGATCATGGCTCAGGACGAACGCTGGCGGCGTGCTTAACACATGCAAGTCGAACGATGAACCTGGAGCTTGCTCTAGGGAATTAGTGGCGAACGGGTGAGTAACACGTGAGTAACCTGCCCTTGACTCTGGGATAACCTCCGGAAACGGAAGCTAATACCGGATACGACGTACGGAGGCATCTCCTGTACGTGGAAAGAACTTCGGTCAAGGATGGACTCGCGGCCTATCAGGTAGTTGGTGAGGTAACGGCCCACCAAGCCTACGACGGGTAGCCGGCCTGAGAGGGTGACCGGCCACACTGGGACTGAGACACGGCCCAGACTCCTACGGGAGGCAGCAGTGGGGAATATTGCACAATGGGCGCAAGCCTGATGCAGCAACGC…
FAS66041barcode09	Lelliottia aquatilis	TTN-AGAGTTTGATCATGGCTCAGATTGAACGCTGGCGGCAGGCCTAACACATGCAAGTC GAGCGGTAGCACAGAGAGCTTGCTCTCGGGTGACGAGCGGCGGACGGGTGAGTAATGTCT GGGAAACTGCCTGATGGAGGGGGATAACTACTGGAAACGGTAGCTAATACCGCATAACGT CGCAAGACCAAAGAGGGGGACCTTCGGGCCTCTTGCCATCAGATGTGCCCAGATGGGATT AGCTAGTAGGTGGGGTAAYGGCTCACCTAGGCGACGATCCCTAGCTGGTCTGAGAGGATG ACCAGCCACACTGGAACTGAGACACGGTCCAGACTCCTACGGGAGGCAGCAGTGGGGAAT ATTGCACAATGGGCGCAAGCCTGATGCAGCCAT…
FAS68051barcode04	Leptotrichia trevisanii	GTTTCCCTAAGAGTTTGATCATGGCTCAGGATGAACGCTGACAGAATGCTTAACACATGCAAGTCTTTGGCGAAGCTGTGCTTGCACAGACGAGCCAAGGCGGACGGGTGAGTAACGCGTAAGGAACTTGCCCCGCAGACAGGGATAACAGACGGAAACGACTGATAAGACCTGGTGTTGTCAGGCTGACGCATGT-CAGGCTGATGAAAGGAGACGCTGCGGGAGAGYCTTGCGTCCTATTAGCTTGTTGGTGGGGTAACGGCCCACCAAGGCGATGATAGGTAGCCGGCCTGAGAGGGTGAACGGCCACAAGGGGACTGAGATACGGCCCTTACTCCTACGGGAGGCAGCAGTGGGGAATATTGGACAATGGGGGCAACCCTGATCCAGCAATTCTG…
FAU46475barcode05	Leuconostoc mesenteroides	TTAACCTTAGAGTTTGATCATGGCTCAGGATGAACGCTGGCGGCGTGCCTAATACATGCA AGTCGAACGCACAGCGAAAGGTGCTTGCACCTTTCAAGTGAGTGGCGAACGGGTGAGTAA CACGTGGACAACCTGCCTCAAGGCTGGGGATAACATTTGGAAACAGATGCTAATACCGAA TAAAACTTAGTGTCGCATGACAAAAAGTTAAAAGGCGCTTCGGCGTCACCTAGAGATGGA TCCGCGGTGCATTAGTTAGTTGGTGGGGTAAAGGCCTACCAAGACAATGATGCATAGCCG AGTTGAGAGACTGATCGGCCACATTGGGACTGAGACACGGCCCAAACTCCTACGGGAGGC TGCAGTAGGGAATCTTCCACAATGGGCGAAAGC…
FAS66041barcode20	Luteibacter anthropi	TTN-----AGAGTTTGATCATGGCTCAGATTGAACGCTGGCGGCATGCTTAACACATGCA AGTCGAACGGCAGCACAGTAGAGCTTGCTCTATGGGTGGCGAGTGGCGGACGGGTGAGTA ATGCATCGGGACCTACCCAGACGTGGGGGATAACGTAGGGAAACTTACGCTAATACCGCA TACGTCCTACGGGAGAAAGCGGGGGATCGAAAGACCTCGCGCGGTTGGATGGACCGATGT GCGATTAGCTTGTTGGTGAGGTAACGGCTCACCAAGGCGACGATCGCTAGCTGGTCTGAG AGGATGATCAGCCACACTGGGACTGAGACACGGCCCAGACTCCTACGGGAGGCAGCAGTG GGGAATATTGGACAATGGGCGCAAGCCTGATCC…
FAU23775barcode04	Lysinibacillus boronitolerans	CTA---AGAGTTTGATCATGGCTCAGGACGAACGCTGGCGGCGTGCCTAATACATGCAAGTCGAGCGAACAGAAAAGGAGCTTGCTCCTTTGACGTTAGCGGCGGACGGGTGAGTAACACGTGGGCAACCTACCCTATAGTTTGGGATAACTCCGGGAAACCGGGGCTAATACCGAATAATCTCTTTTGCTTCATGGCAAGAGACTGAAAGACGGCaTCTCGCTGTCGCTATAGGATGGGCCCGCGGCGCATTAGCTAGTTGGTGAGGTAACGGCTCACCAAGGCGACGATGCGTAGCCGACCTGAGAGGGTGATCGGCCACACTGGGACTGAGACACGGCCCAGACTCCTACGGGAGGCAGCAGTAGGGAATCTTCCACAATGGGCGAAAGCCTGATG…
FAS66041barcode04	Massilia species	GTTTCCCT-AAGAGTTTGATCATGGCTCAGATTGAACGCTGGCGGCATGCTTTACACATG CAAGTCGAACGGCAGCGCGGGGCAACCTGGCGGCGAGTGGCGAACGGGTGAGTAATATAT CGGAACGTACCCAAGAGTGGGGGATAACGTAGCGAAAGTTACGCTAATACCGCATACGAT CCAAGGATGAAAGCAGGGGAYCTTCGGRCCTTGTGCTCCTGGAGCGGCCGATATCTGATT AGCTAGTTGGTGAGGTAAAGGCTCACCAAGGCGACGATCAGTAGCTGGTCTGAGAGGACG ACCAGCCACACTGGAACTGAGACACGGTCCAGACTCCTACGGGAGGCAGCAGTGGGGAAT TTTGGACAATGGGCGCAAGCCTGATCCAGCAAT…
FAU46475barcode17	Microbacterium paraoxydans	ATT------AGAGTTTGATCATGGCTCAGGATGAACGCTGGCGGCGTGCTTAACACATGCAAGTCGAACGGTGAAcACGGAGCTTGCTCTGTgGGATCAGTGGCGAACGGGTGAGTAACACGTGAGCAACCTGCCCCTGACTCTGGGATAAGCGCTGGAAACGGCGTCTAATACTGGATATGTGACGTGACCGCATGGTCTGCGTTTGGAAAGATTTTTCGGTTGGGGATGGGCTCGCGGCCTATCAGCTTGTTGGTGAGGTAATGGCTCACCAAGGCGTCGACGGGTAGCCGGCCTGAGAGGGTGACCGGCCACACTGGGACTGAGACACGGCCCAGACTCCTACGGGAGGCAGCAGTGGGGAATATTGCACAATGGGCGCAAGCCTGATGCAGCAAC…
FAS73828barcode05	Mixta species	GTGTAACCTTAGAGTTTGATCATGGCTCAGATTGAACGCTGGCGGCAGGCCTAACACATG CAAGTCGAACGGTAACGGGAAGAAGCTTGCTTCTTTGCCGACGAGTGGCGGACGGGTGAG TAATGTCTGGGAAACTGCCCGATGGAGGGGGATAACCACTGGAAACGGTGGCTAATACCG CATAACGTCTTCGGACCAAAGTGGGGGACCTTCGGGCCTCACGCCATCGGATGTGCCCAG ATGGGATTAGCTTGTTGGTGGGGTAACGGCTCACCAAGGCGACGATCCCTAGCTGGTCTG AGAGGATGACCAGCCACACTGGAACTGAGACACGGTCCAGACTCCTACGGGAGGCAGCAG TGGGGAATATTGCACAATGGGCGCAAGCCTGAT…
FAS73828barcode10	Mixta species	CTttGTCCTCTCAGAGTTTGATCATGGCTCAGATTGAACGCTGGCGGCAGGCCTAACACATGCAAGTCGAACGGTAGCGGGAAGAAGCTTGCTTCTTTGCCGACGAGTGGCGGACGGGTGAGTAATGTCTGGGGATCTGCCCGATGGAGGGGGATAACCACTGGAAACGGTGGCTAATACCGCATAACGTCGCAAGACCAAAGTGGGGGACCTTCGGGCCTCACACCATCGGATGAACCCAGATGGGATTAGCTAGTAGGTGGGGTAACGGCTCACCTAGGCGACGATCCCTAGCTGGTCTGAGAGGATGACCAGCCACACTGGAACTGAGACACGGTCCAGACTCCTACGGGAGGCAGCAGTGGGGAATATTGCACAATGGGCGCAAGCCTGATGCAG…
FAR89152barcode22	Moraxella lacunata	ATCAAAGTaCGAGAGTTTGATCMTGGCTCAGATTGAACGCTGGCGGCAGGCTTAACACAT GCAAGTCGAACGATGA-AGTCTAGCTTGCTAGACG-GATTAGTGGCGAACGGGTGAGTAA TGCTTAGGAATCTGCCTATTAGTGGGGGATAACGTAGGGAAACTTACGCTAATACCGCAT ACGTCTTACGAGAGAAAGGGGGCTTTTAGCTCTCGCTAATAGATGAGCCTAAGTCGGATT AGCTAGTTGGTGGGGTAAAGGCCTACCAAGGCGACGATCTGTAGCTGGTCTGAGAGGATG ATCAGCCACACTGGGACTGAGACACGGCCCAGACTCCTACGGGAGGCAGCAGTGGGGAAT ATTGGACAATGGGCGAAAGCCTGATCCAGCCAT…
FAR89152barcode06	Moraxella species	AGTAGTC---AGAGTTTGATCATGGCTCAGATTGAACGCTGGCGGCAGGCTTAACACATG CAAGTCGAACGA-GGTTAGAAAGCTTGCTTTTGATACCTAGTGGCGGACGGGTGAGTAAT GCTTAGGAATCTGCCTAGTAGTGGGGGATAACTTGGGGAAACTCAAGCTAATACCGCATA CGACCTACGGGTGAAAGGGGGC-GCAAGCTCTCGCTATTAGATGAGCCTAAGTCGGATTA GCTAGTTGGTGGGGTAAAGGCCTACCAAGGCGACGATCTGTAGCTGGTCTGAGAGGATGA TCAGCCACACTGGGACTGAGACACGGCCCAGACTCCTACGGGAGGCAGCAGTGGGGAATA TTGGACAATGGGCGAAAGCCTGATCCAGCCATG…
FAS70365barcode22	Mycobacterium arcueilense	TTG--ACGAGAGTTTGATCMTGGCTCAGGACGAACGCTGGCGGCGTGCTTAACACATGCA AGTCGAACGGAAAGGCCCT--TCGGGGTACTCGAGTGGCGAACGGGTGAGTAACACGTGG GTGATCTGCCCTGCACTTTGGGATAAGCCTGGGAAACTGGGTCTAATACCGAATATGACC GCGCACTTCCTGGTGTGTGGTGGAAAGCTTTTGCGGTGTGGGATGGGCCCGCGGCCTATC AGCTTGTTGGTGGGGTAATGGCCTACCAAGGCGACGACGGGTAGCCGGCCTGAGAGGGTG ACCGGCCACACTGGGACTGAGATACGGCCCAGACTCCTACGGGAGGCAGCAGTGGGGAAT ATTGCACAATGGGCGCAAGCCTGATGCAGCGAC…
FAS68051barcode15	Mycobacterium gastri	TTG----GAGAGTTTGATCATGGCTCAGGACGAACGCTGGCGGCGTGCTTAACACATGCA AGTCGAACGGAAAGGTCTCTTCGGAGACACTCGAGTGGCGAACGGGTGAGTAACACGTGG GCAATCTGCCCTGCACACCGGGATAAGCCTGGGAAACTGGGTCTAATACCGGATAGGACC ACTTGGCGCATGCCTTGTGGTGGAAAGCTTTTGCGGTGTGGGATGGGCCCGCGGCCTATC AGCTTGTTGGTGGGGTGACGGCCTACCAAGGCGACGACGGGTAGCCGGCCTGAGAGGGTG TCCGGCCACACTGGGACTGAGATACGGCCCAGACTCCTACGGGAGGCAGCAGTGGGGAAT ATTGCACAATGGGCGCAAGCCTGATGCAGCGAC…
FAS68051barcode14	Mycobacterium species	TTGggacccATAGAAGAGTTTGATCATGGCTCAGGACGAACGCTGGCGGCGTGCTTAACA CATGCAAGTCGAACGGTAAGGCCCT--TCGGGGTACACGAGTGGCGAACGGGTGAGTAAC ACGTGGGTAATCTGCCCTGCACATCGGGATAAGCCTGGGAAACTGGGTCTAATACCGAAT AGGACCACAGAACACATGTCCTGTGGTGGAAAGCTTTTGCGGTGTGGGATGGGCCCGCGG CCTATCAGCTTGTTGGTGGGGTGATGGCCCACCAAGGCGACGACGGGTAGCCGGCCTGAG AGGGTGTCCGGCCACACTGGGACTGAGATACGGCCCAGACTCCTACGGGAGGCAGCAGTG GGGAATATTGCACAATGGGCGAAAGCCTGATGC…
FAS70365barcode21	Mycobacterium species	TTGtccgttcTCT-AAGAGTTTGATCATGGCTCAGGACGAACGCTGGCGGCGTGCTTAAC ACATGCAAGTCGAACGGAAAGGCCCT--TCGGGGTACTCGAGTGGCGAACGGGTGAGTAA CACGTGGGTGATCTGCCCTGCACTTTGGGATAAGCCTGGGAAACTGGGTCTAATACCGAA TAGGACCGCGCTCTTCATGGGGTGTGGTGGAAAGCTTTTGCGGTGTGGGATGGGCCCGCG GCCTATCAGCTTGTTGGTGGGGTAATGGCCTACCAAGGCGACGACGGGTAGCCGGCCTGA GAGGGTGACCGGCCACACTGGGACTGAGATACGGCCCAGACTCCTACGGGAGGCAGCAGT GGGGAATATTGCACAATGGGCGCAAGCCTGATG…
FAS70365barcode23	Mycobacterium species	TCG-----AGAGTTTGATCATGGCTCAGGACGAACGCTGGCGGCGTGCTTAACACATGCAAGTCGAACGGAAAGGCCCT--TCGGGGTACTCGAGTGGCGAACGGGTGAGTAACACGTGGGTGATCTGCCCTGCACTTTGGGATAAGCCTGGGAAACTGGGTCTAATACCGAATAGGACCACGCGCTTCATGGTGTGTGGTGGAAAGCTTTTGCGGTGTGGGATGGGCCCGCGGCCTATCAGCTTGTTGGTGGGGTAATGGCCTACCAAGGCGACGACGGGTAGCCGGCCTGAGAGGGTGACCGGCCACACTGGGACTGAGATACGGCCCAGACTCCTACGGGAGGCAGCAGTGGGGAATATTGCACAATGGGCGCAAGCCTGATGCAGCGACGCCGCG…
FAS68051barcode12	Mycobacterium species	TCG---GAAGAGTTTGATCATGGCTCAGGACGAACGCTGGCGGCGTGCTTAACACATGCAAGTCGAACGGAAAGGCCCT--TCGGGGTACTCGAGTGGCGAACGGGTGAGTAACACGTGGGTGATCTGCCCTGCACTCTGGGATAAGCCTGGGAAACTGGGTCTAATACCGGATAGGACCACACACTTCATGGTGAGTGGTGCAAAGCTTTTGCGGTGTGGGATGAGCCCGCGGCCTATCAGCTTGTTGGTGGGGTAATGGCCCACCAAGGCGACGACGGGTAGCCGGCCTGAGAGGGTGACCGGCCACACTGGGACTGAGATACGGCCCAGACTCCTACGGGAGGCAGCAGTGGGGAATATTGCACAATGGGCGCAAGCCTGATGCAGCGACGCCGCG…
FAS68051barcode16	Mycobacterium species	TTG-----AGAGTTTGATCATGGCTCAGGACGAACGCTGGCGGCGTGCTTAACACATGCA AGTCGAACGGAAAGGCCTCTTCGGAGGTACTCGAGTGGCGAACGGGTGAGTAACACGTGG GTAATCTGCCCTGCACTTCGGGATAAGCCTGGGAAACTGGGTCTAATACCGGATAGGACC TTTTGGCGCATGCCTTTTGGTGGAAAGCTTTTGCGGTGTGGGATGGGCCCGCGGCCTATC AGCTTGTTGGTGGGGTGACGGCCTACCAAGGCGACGACGGGTAGCCGGCCTGAGAGGGTG TCCGGCCACACTGGGACTGAGATACGGCCCAGACTCCTACGGGAGGCAGCAGTGGGGAAT ATTGCACAATGGGCGCAAGCCTGATGCAGCGAC…
FAS68051barcode17	Mycobacterium species	TTG-----AGAGTTTGATCATGGCTCAGGACGAACGCTGGCGGCGTGCTTAACACATGCA AGTCGAACGGAAAGGCCCCTTCGGGGGTACTCGAGTGGCGAACGGGTGAGTAACACGTGG GCAATCTGCCCTGCACTTCGGGATAAGCCTGGGAAACTGGGTCTAATACCGAATAGGACC ACTTGGCGCATGCCTTGTGGTGGAAAGCTTTTGCGGTGTGGGATGGGCCCGCGGCCTATC AGCTAGTTGGTGGGGTGATGGCCTACCAAGGCGACGACGGGTAGCCGGCCTGAGAGGGTG TCCGGCCACACTGGGACTGAGATACGGCCCAGACTCCTACGGGAGGCAGCAGTGGGGAAT ATTGCACAATGGGCGCAAGCCTGATGCAGCGAC…
FAT81099barcode23	Mycobacterium species	TCG-----AGAGTTTGATCATGGCTCAGGACGAACGCTGGCGGCGTGCTTAACACATGCA AGTCGAACGGAAAGGCCTCTTCGGAGGTACTCGAGTGGCGAACGGGTGAGTAACACGTGG GTAATCTGCCCTGCACTTCGGGATAAGCCTGGGAAACTGGGTCTAATACCGGATAGGACC TTTTGGCGCATGCCTTTTGGTGGAAAGCTTTTGCGGTGTGGGATGGGCCCGCGGCCTATC AGCTTGTTGGTGGGGTGACGGCCTACCAAGGCGACGACGGGTAGCCGGCCTGAGAGGGTG TCCGGCCACACTGGGACTGAGATACGGCCCAGACTCCTACGGGAGGCAGCAGTGGGGAAT ATTGCACAATGGGCGCAAGCCTGATGCAGCGAC…
FAS73828barcode19	Myroides species	AAA-GAGATAGAGTTTGATCATGGCTCAGGATGAACGCTAGCGGCAGGCCTAACACATGCAAGTCGAGGGGTATAGAAAGCTTGCTTTTTAGAGACCGGCGCACGGGTGAGTAACGCGTATGCAACCTACCTTTTACAGGGGAATAGCCCGAAGAAATTCGGATTAATGCTCCATGGTTTATTTTGATGGCATCATTAGAATAATAAAGATTTATCGGTAAAAGATGGGCATGCGTGTCATTAGCTAGTTGGTATGGTAACGGCATACCAAGGCAACGATGACTAGGGGTCCTGAGAGGGAGATCCCCCACACTGGTACTGAGACACGGACCAGACTCCTACGGGAGGCAGCAGTGAGGAATATTGGTCAATGGAGGCAACTCTGAACCAGCCATGCCG…
FAS73828barcode20	Neisseria animaloris	ACtcATA-GAGTTTGATCATGGCTCAGATTGAACGCTGGCGGCATGCTTTACACATGCAAGTCGAACGGCAGCACGGAAGAGCTTGCTCTTTTGGTGGCGAGTGGCGAACGGGTGAGTAACGCATCGGAACGTACCGAGTAGTGGGGGATAACTGTCCGAAAGGATGGCTAATACCGCATATTCTCTGAGGAGGAAAGCAGGGGACCTTCGGGCCTTGCGCTATTTGAGCGGCCGATGTCTGATTAGCTAGTTGGTGGGGTAAAGGCCTACCAAGGCGACGATCAGTAGCGGGTCTGAGAGGATGATCCGCCACACTGGGACTGAGACACGGCCCAGACTCCTACGGGAGGCAGCAGTGGGGAATTTTGGACAATGGGGGGAACCCTGATCCAGCCATG…
FAR89152barcode04	Neisseria animaloris	CCNTAAGAGTTTGATCATGGCTCAGATTGAACGCTGGCGGCATGCTTTACACATGCAAGT CGAACGGCAGCACGGAAGAGCTTGCTCTTTTGGTGGCGAGTGGCGAACGGGTGAGTAACG CATCGGAACGTACCGAGTAGTGGGGGATAACTGTCCGAAAGGATGGCTAATACCGCATAT TCTCTGAGGAGGAAAGCAGGGGACCTTCGGGCCTTGCGCTATTTGAGCGGCCGATGTCTG ATTAGTTAGTTGGTGGGGTAAAGGCCTACCAAGGCGACGATCAGTAGCGGGTCTGAGAGG ATGATCCGCCACACTGGGACTGAGACACGGCCCAGACTCCTACGGGAGGCAGCAGTGGGG AATTTTGGACAATGGGGGGAACCCTGATCCAGC…
FAS70365barcode05	Neisseria dumasiana	ACCTTAGAGTTTGATCATGGCTCAGATTGAACGCTGGCGGCATGCTTTACACATGCAAGTCGGACGGCAGCACAAAGAAGCTTGCTTCTTGGGTGGCGAGTGGCGAACGGGTGAGTAACGCATCGGAACGTACCGAGTAGTGGGGGATAACTGTCCGAAAGGATGGCTAATACCGCATACGCTTTGAGAAGGAAAGCGGGGGATCTTCGGACCTCGCGCTATTCGAGCGGCCGATGTCTGATTAGCTAGTTGGTGGGGTAAAAGCCTACCAAGGCGACGATCAGTAGCGGGTCTGAGAGGATGATCCGCCACACTGGGACTGAGACACGGCCCAGACTCCTACGGGAGGCAGCAGTGGGGAATTTTGGACAATGGGCGCAAGCCTGATCCAGCCATGCC…
FAU46475barcode18	Nocardia nova	CAACAACCTAGATaggcagagTTTGATCATGGCTCAGGACGAACGCTGGCGGCGTGCTTAACACATGCAAGTCGAGCGGTAAGGCCCTTCGGGGTACACGAGCGGCGAACGGGTGAGTAACACGTGGGTGATCTGCCTCGCACTCTGGGATAAGCCTGGGAAACTGGGTCTAATACCGGATATGACCACGGATCGCATGGTTTGTGGTGGAAAGATTTATCGGTGCGAGATGGGCCCGCGGCCTATCAGCTTGTTGGTGGGGTAATGGCCTACCAAGGCGACGACGGGTAGCCGACCTGAGAGGGTGACCGGCCACACTGGGACTGAGACACGGCCCAGACTCCTACGGGAGGCAGCAGTGGGGAATATTGCACAATGGGCGAAAGCCTGATGCAGCGA…
FAR89152barcode21	Nocardia species	STTC-TCTAAGAGTTTGATCATGGCTCAGGACGAACGCTGGCGGCGTGCTTAACACATGC AAGTCGAGCGGTAAGGCCCTTCGGGGTACACGAGCGGCGAACGGGTGAGTAACACGTGGG TGATCTGCCTCGTACTTCGGGATAAGCCTGGGAAACTGGGTCTAATACCGGATATGACCA TGGGATGCATGTCTTGTGGTGGAAAGATTTATCGGTGCGAGATGGGCCCGCGGCCTATCA GCTTGTTGGTGGGGTAATGGCCTACCAAGGCGACGACGGGTAGCCGACCTGAGAGGGTGA CCGGCCACACTGGGACTGAGACACGGCCCAGACTCCTACGGGAGGCAGCAGTGGGGAATA TTGCACAATGGGCGGAAGCCTGATGCAGCGACG…
FAS73828barcode13	Nocardia species	CTTCcatactcgTGTGAAGAGTTTGATCATGGCTCAGGACGAACGCTGGCGGCGTGCTTA ACACATGCAAGTCGAGCGGTAAGGCCCTTCGGGGTACACGAGCGGCGAACGGGTGAGTAA CACGTGGGTGATCTGCCTCGCACTCTGGGATAAGCCTGGGAAACTGGGTCTAATACCGGA TATGACCGCGAATCGCATGGTTTGTGGTGGAAAGATTTATCGGTGCGAGATGGGCCCGCG GCCTATCAGCTTGTTGGTGGGGTAATGGCCTACCAAGGCGACGACGGGTAGCCGGCCTGA GAGGGCGACCGGCCACACTGGGACTGAGACACGGCCCAGACTCCTACGGGAGGCAGCAGT GGGGAATATTGCACAATGGGCGGAAGCCTGATG…
FAS68051barcode05	Nocardia species	CTTGNCCTTAGAGTTTGATCATGGCTCAGGACGAACGCTGGCGGCGTGCTTAACACATGC AAGTCGAGCGGTAAGGCCCTTCGGGGTACACGAGCGGCGAACGGGTGAGTAACACGTGGG TGATCTGCCTCGCACTTCGGGATAAGCCTGGGAAACTGGGTCTAATACCGGATATGACCT GCTGTCGCATGG-CGGTGgGTGGAAAGATTTATCGGTGCGAGATGGGCCCGCGGCCTATC AGCTTGTTGGTGGGGTAATGGCCTACCAAGGCGACGACGGGTAGCCGGCCTGAGAGGGCG ACCGGCCACACTGGGACTGAGACACGGCCCAGACTCCTACGGGAGGCAGCAGTGGGGAAT ATTGCACAATGGGCGAAAGCCTGATGCAGCGAC…
FAS68051barcode06	Nocardia species	CTTCNAGTCAGAGTTTGATCATGGCTCAGGACGAACGCTGGCGGCGTGCTTAACACATGC AAGTCGAGCGGTAAGGCCCTTCGGGGTACACGAGCGGCGAACGGGTGAGTAACACGTGGG TGATCTGCCTCGCACTTCGGGATAAGCCTGGGAAACTGGGTCTAATACCGGATATGACCT TTCAGTGCATGCTGTTGGGTGGAAAGATTTATCGGTGCGAGATGGGCCCGCGGCCTATCA GCTTGTTGGCGGGGTAACGGCCCACCAAGGCGACGACGGGTAGCCGACCTGAGAGGGTGA CCGGCCACACTGGGACTGAGACACGGCCCAGACTCCTACGGGAGGCAGCAGTGGGGAATA TTGCACAATGGGCGGAAGCCTGATGCAGCGACG…
FAR89152barcode08	Nocardia thailandica	STTC-ACGTAGAGTTTGATCATGGCTCAGGACGAACGCTGGCGGCGTGCTTAACACATGC AAGTCGAGCGGTAAGGCCCTTCGGGGTACACGAGCGGCGAACGGGTGAGTAACACGTGGG TGATCTGCCTCGTACTTCGGGATAAGCCTGGGAAACTGGGTCTAATACCGGATATGACCT TGGACTGCATGGTCTTTGGTGGAAAGATTTATCGGTACGAGATGGGCCCGCGGCCTATCA GCTTGTTGGTGGGGTAACGGCCTACCAAGGCGACGACGGGTAGCCGGCCTGAGAGGGCGA CCGGCCACACTGGGACTGAGACACGGCCCAGACTCCTACGGGAGGCAGCAGTGGGGAATA TTGCACAATGGGCGAAAGCCTGATGCAGCGACG…
FAS70365barcode10	Paenibacillus phoenicis	TCaacctT-------AGAGTTTGATCATGGCTCAGGACGAACGCTGGCGGCGTGCCTAATACATGCAAGTCGAGCGGAGTTCATCGGGAGCTTGCTTCGGATGAACTTAGCGGCGGACGGGTGAGTAACACGTAGGCAACCTGCCCGTAAGACTGGGATAACTACCGGAAACGGTAGCTAATACCGGATACGCAAGTTCCTCGCATGAGGGGCTTGGGAAAGGCGGAGCAATCTGTCACTTACGGATGGGCCTGCGGCGCATTAGCTAGTAGGTAGGGTAACGGCCTACCTAGGCGACGATGCGTAGCCGACCTGAGAGGGTGAACGGCCACACTGGGACTGAGACACGGCCCAGACTCCTACGGGAGGCAGCAGTAGGGAATCTTCCGCAATGGACGA…
FAV66024barcode21	Paenibacillus phoenicis	TAT-------AGAGTTTGATCATGGCTCAGGACGAACGCTGGCGGCGTGCCTAATACATGCAAGTCGAGCGGAGTTCATCGGGAGCTTGCTTCGGATGAACTTAGCGGCGGACGGGTGAGTAACACGTAGGCAACCTGCCCGTAAGACTGGGATAACTACCGGAAACGGTAGCTAATACCGGATACGCAAGTTYCTCGCATGAGGGGCTTGGGAAAGGCGGAGCAATCTGTCACTTACGGATGGGCCTGCGGCGCATTAGCTAGTAGGTAGGGTAACGGCCTACCTAGGCGACGATGCGTAGCCGACCTGAGAGGGTGAACGGCCACACTGGGACTGAGACACGGCCCAGACTCCTACGGGAGGCAGCAGTAGGGAATCTTCCGCAATGGACGAAAGTC…
FAU46475barcode14	Paenibacillus selenitireducens	GA--------AGAGTTTGATCATGGCTCAGGACGAACGCTGGCGGCGTGCCTAATACATGCAAGTCGAGCGGAGTTA--------TTCCTTCGGGGATAACTTAGCGGCGGACGGGTGAGTAACACGTAGGCAACCTGCCTGTAAGACTGGGATAACTACCGGAAACGGTAGCTAAGACCGGATACACAACTTGATCGCATGGTCGAGTTGGGAAAAGCGGAGCAATCTGCTACTTACAGATGGGCCTGCGGCGCATTAGCTAGTTGGTGGGGTAACGGCTCACCAAGGCGACGATGCGTAGCCGACCTGAGAGGGTGAACGGCCACACTGGGACTGAGACACGGCCCAGACTCCTACGGGAGGCAGCAGTAGGGAATCTTCCGCAATGGACGCAAGTC…
FAT81099barcode03	Parabacteroides goldsteinii	TACCA--GGAGAGTTTGATCATGGCTCAGGATGAACGCTAGCGACAGGCTTAACACATGCAAGTCGAGGGGCAGCACGATGTAGCAATACATTGGTGGCGACCGGCGCACGGGTGAGTAACGCGTATGCAACCTACCTATCAGAGGGGAATAACCCGGCGAAAGTCGGACTAATACCGCATAAAACAGGGGTTCCACATGGAAATATTTGTTAAAGAATTATCGCTGATAGATGGGCATGCGTTCCATTAGATAGTTGGTGAGGTAACGGCTCACCAAGTCCACGATGGATAGGGGTTCTGAGAGGAAGGTCCCCCACACTGGTACTGAGACACGGACCAGACTCCTACGGGAGGCAGCAGTGAGGAATATTGGTCAATGGGCGAGAGCCTGAACCAGC…
FAR89152barcode10	Paraburkholderia tropica	TTTGTCCTcTCAGAGTTTGATCATGGCTCAGATTGAACGCTGGCGGCATGCCTTACACAT GCAAGTCGAACGGCAGCACGGgtGCTTGCACCTGGTGGCGAGTGGCGAACGGGTGAGTAA TACATCGGAACGTGTCCTGTAGTGGGGGATAGCCCGGCGAAAGCCGGATTAATACCGCAT ACGATCTACGGATGAAAGCGGGGGATCTTCGGACCTCGCGCTATAGGGGCGGCCGATGGC GGATTAGCTAGTTGGTGAGGTAAAGGCTCACCAAGGCGACGATCCGTAGCTGGTCTGAGA GGACGACCAGCCACACTGGGACTGAGACACGGCCCAGACTCCTACGGGAGGCAGCAGTGG GGAATTTTGGACAATGGGCGAAAGCCTGATCCA…
FAS66041barcode11	Paraburkholderia tropica	AGGGAATGGAAGAGTTTGATCATGGCTCAGATTGAACGCTGGCGGCATGCCTTACACATG CAAGTCGAACGGCAGCACGGgtGCTTGCACCTGGTGGCGAGTGGCGAACGGGTGAGTAAT ACATCGGAACGTGTCCTGTAGTGGGGGATAGCCCGGCGAAAGCCGGATTAATACCGCATA CGATCTACGGATGAAAGCGGGGGATCTTCGGACCTCGCGCTATAGGGGCGGCCGATGGCG GATTAGCTAGTTGGTGAGGTAAAGGCTCACCAAGGCGACGATCCGTAGCTGGTCTGAGAG GACGACCAGCCACACTGGGACTGAGACACGGCCCAGACTCCTACGGGAGGCAGCAGTGGG GAATTTTGGACAATGGGCGAAAGCCTGATCCAG…
FAT81099barcode04	Pasteurella dagmatis	TTCCCT--AAGAGTTTGATCATGGCTCAGATTGAACGCTGGCGGCAGGCTTAACACATGCAAGTCGAACGGTAGCAGGAAgAAGGCTTGCTTTCTTTGCTGACGAGTGGCGGACGGGTGAGTAATGCTTGGGAATCTGGCTTATGGAGGGGGATAACTGTGGGAAACTGCAGCTAATACCGCGTAGTATCGAGAGATGAAAGGGTGGGACCTTCGGGCCACTTGCCATAAGATGAGCCCAAGTGGGATTAGGTAGTTGGTGGGGTAAAGGCCTACCAAGCCGACGATCTCTAGCTGGTCTGAGAGGATGACCAGCCACACTGGGACTGAGACACGGCCCAGACTCCTACGGGAGGCAGCAGTGGGGAATATTGCGCAATGGGGGNAACCCTGACGCAGC…
FAU46475barcode04	Pediococcus pentosaceus	TTTCCCTAAGAGTTTGATCATGGCTCAGGATGAACGCTGGCGGCGTGCCTAATACATGCA AGTCGAACGAACTTCCGTTAATTGATTATGACGTACTTGTACTGATTGAGATTTTAAC-A CGAAGTGAGTGGCGAACGGGTGAGTAACACGTGGGTAACCTGCCCAGAAGTAGGGGATAA CACCTGGAAACAGATGCTAATACCGTATAACAGAGAAAACCGCATGGTTTTCTTTTAAAA GATGGCTCT-GCTATCACTTCTGGATGGACCCGCGGCGTATTAGCTAGTTGGTGAGGTAA AGGCTCACCAAGGCAGTGATACGTAGCCGACCTGAGAGGGTAATCGGCCACATTGGGACT GAGACACGGCCCAGACTCCTACGGGAGGCAGCA…
FAS70365barcode19	Peptoniphilus asaccharolyticus	ATA--------------AGAGTTTGATCATGGCTCAGGACGAACGCTGGCGGCGCGCTTAACACATGCAAGTCGAGCGATGAAATCTTGACAGAACCCTTCGGGGTGAAGATAAGATGGATTAGCGGCGGACGGGTGAGTAACACGTGAGTAACCTGCCTTAGACATTGGGATAGCCTCGGGAAACCGGGATTAATACCAAATGAAATCACATATGCACATGCATAAATGATCAAAGCTCCGGCGGTCTAAGATGGACTCGCGTCCCATTAGCTAGTTGGTGAGGTAACGGCCCACCAAGGCGACGATGGGTAGCCGGCCTGAGAGGGTGAACGGCCACATTGGAACTGAGAAACGGTCCAAACTCCTACGGGAGGCAGCAGTGGGGAATATTGCACAA…
FAS73828barcode06	Peptoniphilus lacrimalis	GTA----------AGTCAGAGTTTGATCATGGCTCAGGACGAACGCTGGCGGCGCGCTTA ACACATGCAAGTCGAGCGATGAAATCTTAACAGAACCCTTCGGGGTGAAGATAAGACGGA TTAGCGGCGGACGGGTGAGTAACACGTGAGTAACCTGCCTTTTACACAGGGATAGCCTCG GGAAACCGGGATTAAAACCTGATGAAACTATCAAATCACATGATTAAgAAAGTTAAAACT CCGGTGGTAAAAGATGGACTCGCGTCCCATTAGCTAGTTGGTGaAGGTAACGGCCCACCA AGGCAACGATGGGTAGCCGGCCTGAGAGGGTGAACGGCCACATTGGAACTGAGAAACGGT CCAAACTCCTACGGGAGGCAGCAGTGGGGAATA…
FAS70365barcode18	Porphyromonas somerea	ATAGGC------AGAGTTTGATCATGGCTCAGGATGAACGCTAGCGATAGGCTTAACACA TGCAAGTCGAGGGGTAACATGGaGAGAAGCTTGCTTCaCTCTGATGACGACCGGCGGATG GGTGAGTAACGCGTATGCAACTTGCCTCTTAGTGGGGGATAACCCGGAGAAATCCGGACT AATACCGCATATTCTTAATTTCTCGCATGAGTTATTAAGGAAAGATTTATTGCTAAGAGA TAGGCATGCGTTCCATTAGTTAGTTGGTGAGGTAACGGCTCACCAAGGCATCGATGGATA GGGGAGCTGAGAGGCTGATCCCCCACATTGGGACTGAGACACGGCCCAAACTCCTACGGG AGGCAGCAGTGAGGAATATTGGTCAATGGAGGA…
FAV66024barcode16	Porphyromonas species	AACTGACAGTGgttcgtacTAGAGTTTGATCATGGCTCAGGATGAACGCTAGCGATAGGCTTAACACATGCAAGTCGAGGGGCAGCGAGATGTAGCAATAC----GTCGTCGGCGACCGGCGAATGGGTGAGTAACACGTATGCAACTTACCTCTTAGAGGTGAATAACCCGATGAAAGTCGGACTAATACACCATATACTCCTTGGGTCACATGAATTGAGGAGGAAAGATTTATCGCTAAGAGATAGGCCTGCGTTCCATTAGCTCGTTGGTAAGGTAACGGCTTACCAAGGCAACGATGGATAGGGGGACTGAGAGGTTGACCCCCCACATTGACACTGAGATACGGGTCAAACTCCTACGGGAGGCAGCAGTGAGGAATATTGGTCAATGGGCGA…
FAU46475barcode08	Prevotella buccae	GTTAC---GTAGAGTTTGATCATGGCTCAGGATGAACGCTGGCTACAGGCTTAACACATG CAAGTCGAGGGGCAGCATGCCGGTTGCTTGCAACCGGTGATGGCGACCGGCGCACGGGTG AGTAACGCGTATCCAACCTTCCCGCGACCAAGGGATAACCTGCCGAAAGGCAGACTAATA CCTTATGTCCTCCTTTGAAGGCATCTGACGAGGAGCAAAGATCCGTCGGTCACGGATGGG GATGCGTCCGATTAGCTTGTTGGCGGGGCAACGGCCCACCAAGGCTTCGATCGGTAGGGG TTCTGAGAGGAAGGCCCCCCACACTGGAACTGAGACACGGTCCAGACTCCTACGGGAGGC AGCAGTGAGGAATATTGGTCAATGGGCGGAAGC…
FAU46475barcode21	Providencia rettgeri	CCGTTCTYTAAGAGTTTGATCATGGCTCAGATTGAACGCTGGCGGCAGGCCTAACACATGCAAGTCGAGCGGTAACAGGGGAAGCTTGCTTCTCGCTGACGAGCGGCGGACGGGTGAGTAATGTATGGGGATCTGCCCGATAGAGGGGGATAACTACTGGAAACGGTAGCTAATACCGCATAATCTCTCAGGAGCAAAGCAGGGGAACTTCGGTCCTTGCGCTATCGGATGAACCCATATGGGATTAGCTAGTAGGTGRGGTAATGGCTCACCTAGGCGACGATCCCTAGCTGGTCTGAGAGGATGATCAGCCACACTGGGACTGAGACACGGCCCAGACTCCTACGGGAGGCAGCAGTGGGGAATATTGCACAATGGGCGCAAGCCTGATGCAGCCAT…
FAU23775barcode03	Providencia stuartii	AGTTACCAGGAGAGTTTGATCATGGCTCAGATTGAACGCTGGCGGCAGGCCTAACACATGCAAGTCGAGCGGTAACAGGGGAAGCTTGCTTCTCGCTGACGAGCGGCGGACGGGTGAGTAATGTATGGGGATCTGCCCGATAGAGGGGGATAACTACTGGAAACGGTGGCTAATACCGCATAATCTCTTAGGAGCAAAGCAGGGGACCTTCGGGCCTTGCGCTGTCGGATGAACCCATATGGGATTAGCTAGTAGGTAAGGTAATGGCTTACCTAGGCGACGATCCCTAGCTGGTCTGAGAGGATGATCAGCCACACTGGGACTGAGACACGGCCCAGACTCCTACGGGAGGCAGCAGTGGGGAATATTGCACAATGGGCGCAAGCCTGATGCAGCCAT…
FAU23775barcode16	Pseudacidovorax intermedius	GCTCAGATTGAACGCTGGCGGCATGCCTTACACATGCAAGTCGAACGGTAACAGGCCGCAAGGTGCTGACGAGTGGCGAACGGGTGAGTAATACATCGGAACGTGCCCGATCGTGGGGGATAACGCAGCGAAAGCTGTGCTAATACCGCATACGATCTACGGATGAAAGCGGGGGATCGCAAGACCTCGCGCGGACGGAGCGGCCGATGGCAGATTAGGTAGTTGGTGGGGTAAAGGCCTACCAAGCCGACGATCTGTAGCTGGTCTGAGAGGACGACCAGCCACACTGGGACTGAGACACGGCCCAGACTCCTACGGGAGGCAGCAGTGGGGAATTTTGGACAATGGGCGCAAGCCTGATCCAGCCATGCCGCGTGCAGGATGAAGGCCTTCGGGTTG…
FAT81099barcode07	Pseudoglutamicibacter cumminsii	CATGGCTCAGGATGAACGCTGGCGGCGTGCTTAACACATGCAAGTCGAACGCTGAAGCCTGGTGCTTGCACTGGGTGGATGAGTGGCGAACGGGTGAGTAACACGTGAGTAACCTGCCCTTGACTTCGGGATAAGCCCGGGAAACTGGGTCTAATACTGGATATGACTCCTTACCGCATGGTGGGGGGTGGAAAGATTTATCGGTTGGGGATGGACTCGCGGCCTATCAGTTTGTTGGTGGGGTAATGGCCTACCAAGACGACGACGGGTAGCCGGCCTGAGAGGGTGACCGGCCACACTGGGACTGAGACACGGCCCAGACTCCTACGGGAGGCAGCAGTGGGGAATATTGCACAATGGGCGCAAGCCTGATGCAGCGACGCCGCGTGAGGGATGACG…
FAS66041barcode12	Pseudoglutamicibacter cumminsii	CATGGCTCAGGATGAACGCTGGCGGCGTGCTTAACACATGCAAGTCGAACGCTGAAGCCT GGTGCTTGCACTGGGTGGATGAGTGGCGAACGGGTGAGTAACACGTGAGTAACCTGCCCT TGACTTCGGGATAAGCCCGGGAAACTGGGTCTAATACTGGATATGACTTCCTACCGCATG GTGGGGGGTGGAAAGATTTATCGGTTGGGGATGGACTCGCGGCCTATCAGTTTGTTGGTG GGGTAATGGCCTACCAAGACGACGACGGGTAGCCGGCCTGAGAGGGTGACCGGCCACACT GGGACTGAGACACGGCCCAGACTCCTACGGGAGGCAGCAGTGGGGAATATTGCACAATGG GCGCAAGCCTGATGCAGCGACGCCGCGTGAGGG…
FAR89152barcode14	Pseudomonas hibiscicola	ATAGAA-----GAGTTTGATCATGGCTCAGAGTGAACGCTGGCGGTAGGCCTAACACATG CAAGTCGAACGGCAGcacAGAGGAGCTTGCTCCTtgGGTGGcGAGTGGCGGACGGGTGAG GAATACATCGGAATCTACTCTGTCGTGGGGGATAACGTAGGGAAACTTACGCTAATACCG CATACGACCTACGGGTGAAAGCAGGGGATCTTCGGACCTTGCGCGATTGAATGAGCCGAT GTCGGATTAGCTAGTTGGCGGGGTAAAGGCCCACCAAGGCGACGATCCGTAGCTGGTCTG AGAGGATGATCAGCCACACTGGAACTGAGACACGGTCCAGACTCCTACGGGAGGCAGCAG TGGGGAATATTGGACAATGGGCGCAAGCCTGAT…
FAT81099barcode06	Pseudomonas japonica	AAAGTAGT-CAGAGTTTGATCATGGCTCAGATTGAACGCTGGCGGCAGGCCTAACACATGCAAGTCGAGCGGATGAGAAGAGCTTGCTCTTCGATTCAGCGGCGGACGGGTGAGTAATACCTAGGAATCTGCCTGGTAGTGGGGGACAACGTTTCGAAAGGAACGCTAATACCGCATACGTCCTACGGGAGAAAGCAGGGGACCTTCGGGCCTTGCGCTATCAGATGAGCCTAGGTCGGATTAGCTAGTTGGTGAGGTAATGGCTCACCAAGGCTACGATCCGTAACTGGTCTGAGAGGATGATCAGTCACACTGGAACTGAGACACGGTCCAGACTCCTACGGGAGGCAGCAGTGGGGAATATTGGACAATGGGCGAAAGCCTGATCCAGCCATGCCG…
FAR89152barcode11	Pseudomonas japonica	AGGGAATGGAAGAGTTTGATCATGGCTCAGATTGAACGCTGGCGGCAGGCCTAACACATG CAAGTCGAGCGGATGAGAAGAGCTTGCTCTTCGATTCAGCGGCGGACGGGTGAGTAATAC CTAGGAATCTGCCTGGTAGTGGGGGACAACGTTTCGAAAGGAACGCTAATACCGCATACG TCCTACGGGAGAAAGCAGGGGACCTTCGGGCCTTGCGCTATCAGATGAGCCTAGGTCGGA TTAGCTAGTTGGTGAGGTAATGGCTCACCAAGGCTACGATCCGTAACTGGTCTGAGAGGA TGATCAGTCACACTGGAACTGAGACACGGTCCAGACTCCTACGGGAGGCAGCAGTGGGGA ATATTGGACAATGGGCGAAAGCCTGATCCAGCC…
FAR89152barcode05	Pseudomonas mosselii	GTGTAACCTTAGAGTTTGATCATGGCTCAGATTGAACGCTGGCGGCAGGCCTAACACATG CAAGTCGAGCGGATGACGGGAGCTTGCTCCTTGATTCAGCGGCGGACGGGTGAGTAATGC CTAGGAATCTGCCTGGTAGTGGGGGACAACGTTTCGAAAGGAACGCTAATACCGCATACG TCCTACGGGAGAAAGCAGGGGACCTTCGGGCCTTGCGCTATCAGATGAGCCTAGGTCGGA TTAGCTAGTAGGTGAGGTAATGGCTCACCTAGGCGACGATCCGTAACTGGTCTGAGAGGA TGATCAGTCACACTGGAACTGAGACACGGTCCAGACTCCTACGGGAGGCAGCAGTGGGGA ATATTGGACAATGGGCGAAAGCCTGATCCAGCC…
FAU46475barcode22	Pseudomonas xanthomarina	ATCAAAGTACgAGAGTTTGATCMTGGCTCAGATTGAACGCTGGCGGCAGGCCTAACACATGCAAGTCGAGCGGATGaAGAG-AGCTTGCTCTCTGATTCAGCGGCGGACGGGTGAGTAATGCCTAGGAATCTGCCTGATAGTGGGGGACAACGTTTCGAAAGGAACGCTAATACCGCATACGTCCTACGGGAGAAAGCAGGGGACCTTCGGGCCTTGCGCTATCAGATGAGCCTAGGTCGGATTAGCTAGTTGGTGAGGTAACGGCTCACCAAGGCTACGATCCGTAACTGGTCTGAGAGGATGATCAGTCACACTGGAACTGAGACACGGTCCAGACTCCTACGGGAGGCAGCAGTGGGGAATATTGGACAATGGGCGAAAGCCTGATCCAGCCATGC…
FAS66041barcode13	Pseudoxanthomonas indica	TTCCATACTCGTGTGAAGAGTTTGATCATGGCTCAGAGTGAACGCTGGCGGTAGGCCTAA CACATGCAAGTCGAACGGCAGCACAGGAGAGCTTGCTCTCTGGGTGGCGAGTGGCGGACG GGTGAGGAATACATCGGAATCTACCTTGTCGTGGGGGATAACGTAGGGAAACTTACGCTA ATACCGCATACGACCTTCGGGTGAAAGTGGGGGACCGCAAGGCCTCACGCGATTAGATGA GCCGATGTCGGATTAGCTAGTTGGCGGGGTAAAAGCCCACCAAGGCGACGATCCGTAGCT GGTCTGAGAGGATGATCAGCCACACTGGAACTGAGACACGGTCCAGACTCCTACGGGAGG CAGCAGTGGGGAATATTGGACAATGGGCGCAAG…
FAS66041barcode10	Pseudoxanthomonas kaohsiungensis	AAACCTTTGTCCTCTCAGAGTTTGATCATGGCTCAGAGTGAACGCTGGCGGTAGGCCTAA CACATGCAAGTCGAACGGCAGCACAGGAGAGCTTGCTCTCTGGGTGGCGAGTGGCGGACG GGTGAGGAATACATCGGAATCTACTCTGTCGTGGGGGATAACGTAGGGAAACTTACGCTA ATACCGCATACGACCTACGGGTGAAAGTGGGGGACCGCAAGGCCTCACGCGATTGAATGA GCCGATGTCGGATTAGCTAGTTGGCGGGGTAAAGGCCCACCAAGGCGACGATCCGTAGCT GGTCTGAGAGGATGATCAGCCACACTGGAACTGAGACACGGTCCAGACTCCTACGGGAGG CAGCAGTGGGGAATATTGGACAATGGGCGCAAG…
FAU23775barcode22	Pseudoxanthomonas species	ATGTA--TCAAAGTaCGAGAGTTTGATCMTGGCTCAGAGTGAACGCTGGCGGTAGGCCTAACACATGCAAGTCGAACGGCAGCACAGtAAGAGCTTGCTCTTaCGGGTGGCGAGTGGCGGACGGGTGAGGAATACATCGGAATCTACTCTTTCGTGGGGGATAACGTAGGGAAACTTACGCTAATACCGCATACGCCCTTCGGGGGAAAGCAGGGGATCGCAAGACCTTGCGCGATTGAATGAGCCGATGTCGGATTAGCTAGTTGGCGGGGTAACGGCCCACCAAGGCGACGATCCGTAGCTGGTCTGAGAGGATGATCAGCCACACTGGAACTGAGACACGGTCCAGACTCCTACGGGAGGCAGCAGTGGGGAATATTGGACAATGGGCGCAAGCCT…
FAU23775barcode23	Pseudoxanthomonas species	GTGAACCTCCNCGTGAAGAGTTTGATCATGGCTCAGAGTGAACGCTGGCGGTAGGCCTAACACATGCAAGTCGAACGGCAGCACAGAGGAGCTTGCTCCTTGGGTGGCGAGTGGCGGACGGGTGAGGAATACATCGGAATCTACTCTTTCGTGGGGGATAACGTAGGGAAACTTACGCTAATACCGCATACGCCCTTCGGGGGAAAGCAGGGGATCGCAAGACCTTGCGCGATTGAATGAGCCGATGTCGGATTAGCTAGTTGGCGGGGTAACGGCCCACCAAGGCGACGATCCGTAGCTGGTCTGAGAGGATGATCAGCCACACTGGAACTGAGACACGGTCCAGACTCCTACGGGAGGCAGCAGTGGGGAATATTGGACAATGGGCGCAAGCCTGAT…
FAR89152barcode13	Pseudoxanthomonas species	TTCCATACTCGTGTGAAGAGTTTGATCATGGCTCAGAGTGAACGCTGGCGGTAGGCCTAACACATGCAAGTCGAACGGCAGCACAGAGGAGCTTGCTCCTTGGGTGGCGAGTGGCGGACGGGTGAGGAATACATCGGAATCTACTCTTTCGTGGGGGATAACGTAGGGAAACTTACGCTAATACCGCATACGCCCTTCGGGGGAAAGCAGGGGATCGCAAGACCTTGCGCGATTGAATGAGCCGATGTCGGATTAGCTAGTTGGCGGGGTAACGGCCCACCAAGGCGACGATCCGTAGCTGGTCTGAGAGGATGATCAGCCACACTGGAACTGAGACACGGTCCAGACTCCTACGGGAGGCAGCAGTGGGGAATATTGGACAATGGGCGCAAGCCTGAT…
FAS70365barcode04	Psychrobacillus soli	TAAGAGTTTGATCATGGCTCAGGACGAACGCTGGCGGCATGCCTAATACATGCAAGTCGAGCGAATGATGAAGAAGCTTGCTTCTTCTGATTTAGCGGCGGACGGGTGAGTAACACGTGGGCAACCTGCCCTGTAGATTGGGATAACTCCGGGAAACCGGGGCTAATACCAAATAATCCTTTTCCTCACATGAGGAGATGTTAAAAGACGGTTTCGGCTGTCACTACAGGATGGGCCCGCGGCGCATTAGCTAGTTGGTGAGGTAACGGCTCACCAAGGCGACGATGCGTAGCCGACCTGAGAGGGTGATCGGCCACACTGGGACTGAGACACGGCCCAGACTCCTACGGGAGGCAGCAGTAGGGAATCTTCCACAATGGACGAAAGTCTGATGGAGCA…
FAS73828barcode12	Ralstonia pickettii	ATA---CGGAAGAGTTTGATCATGGCTCAGATTGAACGCTGGCGGCATGCCTTACACATGCAAGTCGAACGGCAGCATGATCTAGCTTGCTAGATTGATGGCGAGTGGCGAACGGGTGAGTAATACATCGGAACGTGCCCTGTAGTGGGGGATAACTAGTCGAAAGATTAGCTAATACCGCATACGACCTGAGGGTGAAAGTGGGGGACCGCAAGGCCTCATGCTATAGGAGCGGCCGATGTCTGATTAGCTAGTTGGTGGGGTAAAGGCCTACCAAGGCGACGATCAGTAGCTGGTCTGAGAGGACGATCAGCCACACTGGGACTGAGACACGGCCCAGACTCCTACGGGAGGCAGCAGTGGGGAATTTTGGACAATGGGCGAAAGCCTGATCCAGCA…
FAS73828barcode23	Ralstonia mannitolilytica	AGTGAAcctcCTCGAGAGTTTGATCATGGCTCAGATTGAACGCTGGCGGCATGCCTTACACATGCAAGTCGAACGGCAGCGGGGGAAAGCTTGCTTTCCTGCCGGCGAGTGGCGAACGGGTGAGTAATACATCGGAACGTGCCCTGTAGTGGGGGATAACTAGTCGAAAGATTAGCTAATACCGCATACGACCTGAGGGTGAAAGTGGGGGACCGCAAGGCCTCATGCTATAGGAGCGGCCGATGTCTGATTAGCTAGTTGGTGGGGTAAAGGCCTACCAAGGCGACGATCAGTAGCTGGTCTGAGAGGACGATCAGCCACACTGGGACTGAGACACGGCCCAGACTCCTACGGGAGGCAGCAGTGGGGAATTTTGGACAATGGGCGAAAGCCTGATCC…
FAU23775barcode09	Rhodococcus corynebacteroides	TGG--TT------AGAGTTTGATCATGGCTCAGGACGAACGCTGGCGGCGTGCTTAACAC ATGCAAGTCGAACGGTAAGGCCCTTCGGGGTACACGAGTGGCGAACGGGTGAGTAACACG TGGGTGATCTGCCCTGCACTTCGGGATAAGCCCGGGAAACTGGGTCTAATACCGGATAGG ACTGCGCGGTGCATGCCGTGTGGTGGAAAGATTTATCGGTGCAGGATGGGCCCGCGGCCT ATCAGCTTGTTGGTGGGGTAATGGCCTACCAAGGCGACGACGGGTAGCCGGCCTGAGAGG GCGACCGGCCACACTGGGACTGAGACACGGCCCAGACTCCTACGGGAGGCAGCAGTGGGG AATATTGCACAATGGGCGCAAGCCTGATGCAGC…
FAU23775barcode12	Rhodococcus corynebacteroides	CGN--------GAAGAGTTTGATCATGGCTCAGGACGAACGCTGGCGGCGTGCTTAACACATGCAAGTCGAACGGTAAGGCCCTTCGGGGTACACGAGTGGCGAACGGGTGAGTAACACGTGGGTGATCTGCCCTGCACTTCGGGATAAGCCCGGGAAACTGGGTCTAATACCGGATAGGACTGCGCGGTGCATGCCGTGTGGTGGAAAGATTTATCGGTGCAGGATGGGCCCGCGGCCTATCAGCTTGTTGGTGGGGTAATGGCCTACCAAGGCGACGACGGGTAGCCGGCCTGAGAGGGCGACCGGCCACACTGGGACTGAGACACGGCCCAGACTCCTACGGGAGGCAGCAGTGGGGAATATTGCACAATGGGCGCAAGCCTGATGCAGCGACGCC…
FAU23775barcode13	Roseomonas species	GTGAA-----GAGTTTGATCATGGCTCAGAGTGAACGCTGGCGGCATGCTTAACACATGCAAGTCGTGCGCCCCGCAAGGGGAGCGGCGGACGGGTGAGTAACACGTAGGAATGTGTCCGGAGGTGGGGGATAACCCTGGGAAACTAGGGCTAATACCGCATATGGGCTGAGGCCCAAAGCCGAGAGGCGCCATCGGAGTAGCCTGCGCCTGATTAGCTAGTTGGTGGGGTAAAGGCCTACCAAGGCGACGATCAGTAGCTGGTCTGAGAGGACGATCAGCCACACTGGGACTGAGACACGGCCCAGACTCCTACGGGAGGCAGCAGTGGGGAATATTGGACAATGGGCGCAAGCCTGATCCAGCAATGCCGCGTGTGTGAAGAAGGTCTTCGGATCGT…
FAS73828barcode14	Schaalia species	CCCATAGAAGAGTTTGATCATGGCTCAGGACGAACGCTGGCGGCGTGCTTAACACATGCA AGTCGAACGCTGAAGGCCCAGC-TTGCTGGGTTGGATGAGTGGCGAACGGGTGAGTAACA CGTGAGTAACCTGCCCTCTTCTTTGGGATAACGGTCGGAAACGGCTGCTAATACCGGGTA TTCACTGTCCTTCGCATGGGGGGTGGTGGAAAGGTtTTTTTCTGGTGGGGGATGGGCTCG CGGCCTATCAGCTTGTTGGTGGGGTGATGGCTTACCAAGGCTTTGACGGGTAACCGGCCT GAGAGGGTGACCGGTCACATTGGGACTGAGATACGGCCCAGACTCCTACGGGAGGCAGCA GTGGGGAATATTGCACAATGGGCGAAAGCCTGA…
FAU46475barcode16	Schaalia cardiffensis	TTCGTACTAGAGTTTGATCATGGCTCAGGACGAACGCTGGCGGCGTGCTTAACACATGCA AGTCGAACGATGATGCGGTGCT---TGCACCGTTGATTAGTGGCGAACGGGTGAGTAACA CGTGAGTAACCTGCCCTCTTCTTTGGGATAACGGTCTGAAAGGGCTGCTAATACTGAATA TTCACATGTCTTCGCATGGGGGTGTGTGGAAAGAGNGTTTTTGGTGGGGGATGGGCTCGC GGCCTATCAGCTTGTTGGTGGGGTAGTGGCCTACCAAGGCTTTGACGGGTAACCGGCCTG AGAGGGTGACCGGTCACATTGGGACTGAGATACGGCCCAGACTCCTACGGGAGGCAGCAG TGGGGAATTTTGCACAATGGACGCAAGTCTGAT…
FAS68051barcode11	Schaalia turicensis	GGAATGGAAGAGTTTGATCATGGCTCAGGACGAACGCTGGCGGCGTGCTTAACACATGCAAGTCGAACGATGATGCTCCAGCTTTGTTGGGGTGGATTAGTGGCGAACGGGTGAGTAACACGTGAGTAACCTGCCCTCTTCTTTGGGATAACGGTCGGAAACGGCTGCTAATACTGGATATTCACTCATTGGCGCATGTTGGTGGGTGGAAAGGTTTTTTCTGGTGGGGGATGGGCTCGCGGCCTATCAGCTTGTTGGTGGGGTGATGGCCTACCAAGGCTTTGACGGGTAACCGGCCTGAGAGGGTGACCGGTCACATTGGGACTGAGATACGGCCCAGACTCCTACGGGAGGCAGCAGTGGGGAATTTTGCACAATGGGCGCAAGCCTGATGCAGCG…
FAS70365barcode14	Slackia exigua	CCCATAGAAGAGTTTGATCATGGCTCAGGATGAACGCTGGCGGCGCGCCTAACACATGCA AGTCGAACGGTTAAGGCCCCCYCNGGGGCGCATAGAGTGGCGAACGGGTGAGTAACACGT GACCAACCCGCCCCCCCCACCGGGACAACCTCGGGAAACCGAGGCTAATACCGGATACGC CGGGGCCCCCGCATGGGGGCTCCGGGAAAGCCTTGGCGGGAGGGGACGGGGTCGCGGCCC ATCAGGTAGACGGCGGGGCGAAGGCCCGCCGTGCCGACGACGGGTAGCCGGGCTGAGAGG CCGATCGGCCACATTGGGACTGAGACACGGCCCAGACTCCTACGGGAGGCAGCAGTGGGG AATATTGCGCAATGGGCGAAAGCCTGACGCAGC…
FAR89152barcode09	Sphingobacterium spiritivorum	TTA------AGAGTTTGATCATGGCTCAGGATGAACGCTAGCGGCAGGCCTAATACATGC AAGTCGAACGAGAT------TAtcCAGCTTGCTGG---AT-ATGAAAGTGGCGCACGGGT GCGTAACGCGTGAGCAACCTACCTCTGTCAGGGGGATAGCCCGGCGAAAGTCGGATTAAC ACCGCATGACATTAtTGATGTGGCATCACATTATAATCAAATATTTATAGGACAGAGATG GGCTCGCGTGACATTAGCTAGTTGGAGAGGTAACGGCTCACCAAGGCAACGATGTCTAGG GGCTCTGAGAGGAGAATCCCCCACACTGGTACTGAGACACGGACCAGACTCCTACGGGAG GCAGCAGTAAGGAATATTGGTCAATGGAGGGAA…
FAU23775barcode14	Sphingomonas olei	ACATCAACTTNAGAGTTTGATCATGGCTCAGAATGAACGCTGGCGGCATGCCTAACACATGCAAGTCGAACGAAGGCTTCGGCCTTAGTGGCGCACGGGTGCGTAACGCGTGGGAATCTGCCCCTCGGTTCGGAATAACAGTTAGAAATGACTGCTAATACCGGATGATGACGTAAGTCCAAAGATTTATCGCCGAGGGATGAGCCCGCGTAGGATTAGCTAGTTGGTGTGGTAAGAGCGCACCAAGGCGACGATCCTTAGCTGGTCTGAGAGGATGATCAGCCACACTGGGACTGAGACACGGCCCAGACTCCTACGGGAGGCAGCAGTGGGGAATATTGGACAATGGGCGAAAGCCTGATCCAGCAATGCCGCGTGAGTGATGAAGGCCTTAGGGTT…
FAU23775barcode06	Sphingopyxis ummariensis	CGCAAAGgcagaaagtaGTCAGAGTTTGATCATGGCTCAGAACGAACGCTGGCGGCATGC CTAACACATGCAAGTCGAACGAGATCTTCGGATCTAGTGGCGCACGGGTGCGTAACGCGT GGGAATCTGCCCTTGGGTACGGAATAACTCAGAGAAATTTGTGCTAATACCGTATAATGT CTTCGGACCAAAGATTTATCGCCCAAGGATGAGCCCGCGTAGGATTAGCTAGTTGGTGAG GTAAAAGCTCACCAAGGCGACGATCCTTAGCTGGTCTGAGAGGATGATCAGCCACACTGG GACTGAGACACGGCCCAGACTCCTACGGGAGGCAGCAGTGGGGAATATTGGACAATGGGC GAAAGCCTGATCCAGCAATGCCGCGTGAGTGAT…
FAS68051barcode09	Staphylococcus haemolyticus JCSC1435	GTCTTGGTTAGAGTTTGATCATGGCTCAGGATGAACGCTGGCGGCGTGCCTAATACATGCAAGTCGAGCGAACAGACAAGGAGCTTGCTCCTTTGACGTTAGCGGCGGACGGGTGAGTAACACGTGGGTAACCTACCTATAAGACTGGGATAACTTCGGGAAACCGGAGCTAATACCGGATAATATTTCGAACCGCATGGTTCGATAGTGAAAGATGGTTTTGCTATCACTTATAGATGGACCCGCGCCGTATTAGCTAGTTGGTAAGGTAACGGCTTACCAAGGCGACGATACGTAGCCGACCTGAGAGGGTGATCGGCCACACTGGAACTGAGACACGGTCCAGACTCCTACGGGAGGCAGCAGTAGGGAATCTTCCGCAATGGGCGAAAGCCTGAC…
FAS68051barcode07	Staphylococcus hominis	TCCTTA----GAGTTTGATCATGGCTCAGGATGAACGCTGGCGGCGTGCCTAATACATGCAAGTCGAGCGAACAGACGAGGAGCTTGCTCCTTTGACGTTAGCGGCGGACGGGTGAGTAACACGTGGGTAACCTACCTATAAGACTGGGATAACTTCGGGAAACCGGAGCTAATACCGGATAATATTTCGAACCGCATGGTTCGATAGTGAAAGATGGCTCTGCTATCACTTATAGATGGACCTGCGCCGTATTAGCTAGTTGGTAAGGTAACGGCTTACCAAGGCAACGATACGTAGCCGACCTGAGAGGGTGATCGGCCACACTGGAACTGAGACACGGTCCAGACTCCTACGGGAGGCAGCAGTAGGGAATCTTCCGCAATGGGCGAAAGCCTGAC…
FAU23775barcode15	Staphylococcus warneri SG1	ACACCACTGAGAGTTTGATCATGGCTCAGGATGAACGCTGGCGGCGTGCCTAATACATGCAAGTCGAGCGAACAGATAAGGAGCTTGCTCCTTTGACGTTAGCGGCGGACGGGTGAGTAACACGTGGATAACCTACCTATAAGACTGGGATAACTTCGGGAAACCGGAGCTAATACCGGATAACATATTGAACCGCATGGTTCAATAGTGAAAGGCGGCTTTGCTGTCACTTATAGATGGATCCGCGCCGTATTAGCTAGTTGGTAAGGTAACGGCTTACCAAGGCAACGATACGTAGCCGACCTGAGAGGGTGATCGGCCACACTGGAACTGAGACACGGTCCAGACTCCTACGGGAGGCAGCAGTAGGGAATCTTCCGCAATGGGCGAAAGCCTGAC…
FAR89152barcode15	Stenotrophomonas indicatrix	CTG-------------AGAGTTTGATCATGGCTCAGAGTGAACGCTGGCGGTAGGCCTAA CACATGCAAGTCGAACGGCAGCACAG-AGGAGCTTGCTCCT-TGGGTGGCGAGTGGCGGA CGGGTGAGGAATACATCGGAATCTACTTTTTCGTGGGGGATAACGTAGGGAAACTTACGC TAATACCGCATACGACCTACGGGTGAAAGCAGGGGACCTTCGGGCCTTGCGCGATTGAAT GAGCCGATGTCGGATTAGCTAGTTGGCGGGGTAAAGGCCCACCAAGGCGACGATCCGTAG CTGGTCTGAGAGGATGATCAGCCACACTGGAACTGAGACACGGTCCAGACTCCTACGGGA GGCAGCAGTGGGGAATATTGGACAATGGGCGCA…
FAU23775barcode18	Stenotrophomonas rhizophila	AACAACCTAGATAGGCAGAGTTTGATCATGGCTCAGAGTGAACGCTGGCGGTAGGCCTAACACATGCAAGTCGAACGGCAGCACAGTAAGAGCTTGCTCTTATGGGTGGCGAGTGGCGGACGGGTGAGGAATACATCGGAATCTACCTTTTCGTGGGGGATAACGTAGGGAAACTTACGCTAATACCGCATACGACCTTCGGGTGAAAGCAGGGGACCTTCGGGCCTTGCGCGGATAGATGAGCCGATGTCGGATTAGCTAGTTGGCGGGGTAAAGGCCCACCAAGGCGACGATCCGTAGCTGGTCTGAGAGGATGATCAGCCACACTGGAACTGAGACACGGTCCAGACTCCTACGGGAGGCAGCAGTGGGGAATATTGGACAATGGGCGCAAGCCTG…
FAS70365barcode03	Streptococcus minor	TTACCAGGAGAGTTTGATCATGGCTCAGGACGAACGCTGGCGGCGTGCCTAATACATGCAAGTGGAACGCATTGATTtcacCGGAGCTTGCTCCaccgAAATTAGTGAGTCGCGAACGGGTGAGTAACGCGTAGGTAACCTACCTCTTAGCGGGGGATAACTATTGGAAACGATAGCTAATACCGCATAACAATAGGATACACATGTACCCTATTTAAAAGGAGCAACTGCTTCACTAAGAGATGGACCTGCGTTGTATTAGCTAGTTGGTAGGGTAACGGCCTACCAAGGCATCGATACATAGCCGACCTGAGAGGGTGATCGGCCACACTGGGACTGAGACACGGCCCAGACTCCTACGGGAGGCAGCAGTAGGGAATCTTCGGCAATGGGGGGAAC…
FAU23775barcode19	Streptococcus urinalis	CAAGAGATAGAGTTTGATCATGGCTCAGGACGAACGCTGGCGGCGTGCCTAATACATGCAAGTAGAACGCTGAGGTCATGTGCTTGCACAAGACCAAGGAGTTGCGAACGGGTGAGTAACGCGTAGGTAACCTGCCTCATAGCGGGGGATAACTATTGGAAACGATAGCTAATACCGCATGAGAGTTTTTAACACATGTTAGGAACTTAAAAGGAGCAACTGCTTCACTATGAGATGGACCTGCGTTGTATTAGCTAGTTGGTGAGGTAACGGCTCACCAAGGCGACGATACATAGCCGACCTGAGAGGGTGATCGGCCACACTGGGACTGAGACACGGCCCAGACTCCTACGGGAGGCAGCAGTAGGGAATCTTCGGCAATGGGGGCAACCCTGACCG…
FAU46475barcode11	Streptomyces diastaticus	ATGGA---AGAGTTTGATCATGGCTCAGGACGAACGCTGGCGGCGTGCTTAACACATGCA AGTCGAACGATGAAGCCCTTCGGGGTGGATTAGTGGCGAACGGGTGAGTAACACGTGGGC AATCTGCCCTGCACTCTGGGACAAGCCCTGGAAACGGGGTCTAATACCGGATATGACCGT CCATCGCATGGTGGATGGTGTAAAGCTCCGGCGGTGCAGGATGAGCCCGCGGCCTATCAG CTAGTTGGTGAGGTAGTGGCTCACCAAGGCGACGACGGGTAGCCGGCCTGAGAGGGCGAC CGGCCACACTGGGACTGAGACACGGCCCAGACTCCTACGGGAGGCAGCAGTGGGGAATAT TGCACAATGGGCGAAAGCCTGATGCAGCGACGC…
FAS70365barcode17	Sutterella wadsworthensis	ATAGA--------GTTTGATCATGGCTCAGATTGAACGCTGGCGGCATGCTTTACACATGCAAGTCGAACGGCAGCGCGGGGAGCTTGCTCCCTGGCGGCGAGTGGCGCACGGGTGAGTAATACATCGGAACGTGTCTTCTAGTGGGGGATAACTGCCCGAAAGGGCAGCTAATACCGCATGAGACCTGAGGGTGAAAGCGGGGGATCGCAAGACCTCGCGCTGGAAGAGCGGCCGATGTCCGATTAGCTAGTTGGTGAGGTAAAGGCTCACCAAGGCGACGATCGGTAGCTGGTCTGAGAGGACGACCAGCCACACTGGGACTGAGACACGGCCCAGACTCCTACGGGAGGCAGCAGTGGGGAATTTTGGACAATGGGGGCAACCCTGATCCAGCCAT…
FAS73828barcode07	Turicibacter sanguinis	AGAGTTTGATCATGGCTCAGGATGAACGCTGGCGGCGTGCCTAATACATGCAAGTCGAGC GAACCACTTCGGTGGTGAGCGGCGAACGGGTGAGTAACACGTAGGTTATCTGCCCATCAG ACGGGGACAACGATTGGAAACGATCGCTAATACCGGATAGGACGAAAGTTTAAAGGTGCT TCGGCACCACTGATGGATGAGCCTGCGGCGCATTAGCTAGTTGGTAGGGTAAAGGCCTAC CAAGGCGACGATGCGTAGCCGACCTGAGAGGGTGAACGGCCACACTGGGACTGAGACACG GCCCAGACTCCTACGGGAGGCAGCAGTAGGGAATCTTCGGCAATGGGCGAAAGCCTGACC GAGCAACGCCGCGTGAATGATGAAGGCCTTCGG…
FAV66024barcode22	Unable to ID most closely related to Anaerococcus	AGAGTTTGATCMTGGCTCAGGATTAACGCTGGCGGCGTGCATAACACATGCAAGTCGAAC GATGAAACTTCATTGATCCCCTCGGGGTGAAATGAAATGGATTAGTGGCGAACGGGTGAG TAACGCGTGAGTAACCTGCCTTACACAAGGGGATAGCCTCTGGAAACGGAGAATAATACC CTATGACATTAAAACTTCGCATGAAGTATTAATCAAAGTGttTTAGCGGTGTAAGATGGA CTTGCGTCTGATTAGCTAGTTGGTGAGATAACAGCTCACCAAGGCAACGATCAGTAGCCG GCTTGAGAGAGTGTACGGCCACATTGGGACTGAGACACGGCCCAGACTCCTACGGGAGGC AGCAGTGGGGAATTTTGCACAATGGGGGCAACC…
FAS70365barcode02	Unable to ID most closely related to Anaerococcus	AGAGTTTGATCATGGCTCAGGATTAACGCTGGCGGCGTGCATAACACATGCAAGTCGAAC GATGAAACTCATTAGAWTTCTTCGGAATGAAAATGAATGGATTAGTGGCGAACGGGTGAG TAACGCGTGAGTAACCTGCCTTACACAAGGGGATAGCCTCTGGAAACGGAGAATAATACC CTATGAAACTTTAACTTCGCATGAAGAGTAAGTCAAAGTGtTTAGCGGTGTAAGATGGAC TTGCGTCTGATTAGCTAGTTGGTGAGATAACAGCTCACCAAGGCAACGATCAGTAGCCGG CTTGAGAGAGTGTACGGCCACATTGGGACTGAGACACGGCCCAGACTCCTACGGGAGGCA GCAGTGGGGAATTTTGCACAATGGGGGCAACCC…
FAS66041barcode15	Unable to ID most closely related to Desulfovibrio	CTA-------GAGAGTTTGATCATGGCTCAGATTGAACGCTGGCGGCGTGCTTAACACAT GCAAGTCGAACGCGAAAGAGACTTCGGTCTCGAGTAGAGTGGCGCACGGGTGAGTAACGC GTGGATAATCTGCCCTCATGACCGGGATAACAGTTGGAAACGGCTGCTAATACCGGATAC GCTCTGAATGAACTTTTAGGGGAAAGACGGCCTCTGCTTGCAAGCTGTCGTATGAGGATG AGTCCGCGTCCCATTAGCTAGTTGGCGGGGTAACGGCCCACCAAGGCAACGATGGGTAGC CGATCTGAGAGGATGATCGGCCACACTGGAACTGAAACACGGTCCAGACTCCTACGGGAG GCAGCAGTGGGGAATATTGCGCAATGGGCGAAA…
FAS73828barcode11	Unable to ID most closely related to Gulosibacter	TGATcaTGGCTCAGGACGAACGCTGGCGGCGTGCTTAACACATGCAAGTCGAACGATGAA GCCTTAGCTTGCTTTGGTGGATTAGTGGCGAACGGGTGAGTAACACGTGAGCAACGTGCC CAGGACTCTGGAATAACCGCGGGAAACCGTGGCTAATACCGGATAGGTGCCGAGGCCGCA TGGTCTTCGGTTGGAAAGTTTTTGCGGTTCTGGATCGGCTCACGGCCTATCAGCTTGTTG GTGGGGTAATGGCCTACCAAGGCGACGACGGGTAGCCGGCCTGAGAGGGTGACCGGCCAC ACTGGGACTGAGACACGGCCCAGACTCCTACGGGAGGCAGCAGTGGGGAATATTGCACAA TGGGCGCAAGCCTGATGCAGCAACGCCGCGTGG…
FAS70365barcode07	Unable to ID most closely related to Gulosibacter	TGATcaTGGCTCAGGACGAACGCTGGCGGCGTGCTTAACACATGCAAGTCGAACGATGAA GCCTTAGCTTGCTTTGGTGGATTAGTGGCGAACGGGTGAGTAACACGTGAGCAACGTGCC CAGGACTCTGGAATAACCGCGGGAAACCGTGGCTAATACCGGATAGGTGCCGAGGCCGCA TGGTCTTCGGTTGGAAAGTTTTTGCGGTTCTGGATCGGCTCACGGCCTATCAGCTTGTTG GTGGGGTAATGGCCTACCAAGGCGACGACGGGTAGCCGGCCTGAGAGGGTGACCGGCCAC ACTGGGACTGAGACACGGCCCAGACTCCTACGGGAGGCAGCAGTGGGGAATATTGCACAA TGGGCGCAAGCCTGATGCAGCAACGCCGCGTGG…
FAS6604barcode18	Unable to ID most closely related to Miniphocaeibacter	ATN--AGGCAGAGTTTGATCATGGCTCAGGACGAACGCTGGCGGCGTGCCTAACACATGC AAGTCGAGCGATGAAACTCTAACTGATTCCTTCGGGATGACGAC-TGAGCGGAtTAGCGG CGGACGGGTGAGTAACGCGTGAGTAACCTGCCTAGTACAAAGGGATAGCCTCGGGAAACC GGGATTAATACCATATGACACTAGCCTACCGCATGGTAGATTAGTTAAAgcGATTAAGTG GTACTAGATGGACTCGCGTCTGATTAGCTAGTTGGTGAGATAAAAGCTCACCAAGGCGAC GATCAGTAACCGGCTTGAGAGAGCGAACGGTCACATTGGAACTGAGACACGGTCCAAACT CCTACGGGAGGCAGCAGTGGGGAATATTGCACA…
FAS66041barcode06	Unable to ID most closely related to Xinfangfangia	AGAGTTTGATCATGGCTCAGAACGAACGCTGGCGGCAGGCCTAACACATGCAAGTCGAGC GGACATTTTCGGatGTTAGCGGCGGACGGGTGAGTAACGCGTGGGAACGTGCCCTTTGCT TCGGAATAGCCCCGGGAAACTGGGAGTAATACCGGATGAGCCCTTTGGGGGAAAGATTTA TCGGCGAAGGATCGGCCCGCGTTGGATTAGGTAGTTGGTGGGGTAATGGCCTACCAAGCC GACGATCCATAGCTGGTTTGAGAGGATGATCAGCCACACTGGGACTGAGACACGGCCCAG ACTCCTACGGGAGGCAGCAGTGGGGAATCTTAGACAATGGGGGAAACCCTGATCTAGCCA TGCCGCGTGAGCGATGAAGGCCTTAGGGTTGTA…
FAS73828barcode04	Unable to ID, most closely related to Nocardia	TTTC-CCTAAGAGTTTGATCATGGCTCAGGACGAACGCTGGCGGCGTGCTTAACACATGC AAGTCGAGCGGTAAGGCCCTTCGGGGTACACGAGCGGCGAACGGGTGAGTAACACGTGGG TGATCTGCCTCGCACTCTGGGATAAGCCTGGGAAACTGGGTCTAATACCGGATATGACCA AGGGTTGCATGATCTTTGGTGGAAAGATTTATCGGTGCGAGATGGGCCCGCGGCCTATCA GCTTGTTGGTGGGGTAACGGCCTACCAAGGCGACGACGGGTAGCCGGCCTGAGAGGGTGA TCGGCCACACTGGGACTGAGACACGGCCCAGACTCCTACGGGAGGCAGCAGTGGGGAATA TTGCACAATGGGCGGAAGCCTGATGCAGCGACG…
FAU46475barcode15	Varibaculum cambriense	ACTGAGAGTTTGATCATGGCTCAGGATGAACGCTGGCGGCGTGCTTAACACATGCAAGTCGAACGGGATCCARGGGGTGCTTGCACTTTTTGGTGAGAGTGGCGAACGGGTGAGTAACACGTGAGTAACCTGTCCTTTTCTTTGGGATAAGCTTCCGAAAGGGTGTTTAATACCTTATGTTCTGTCTGCCTCGCATGGGGTGGGTGGGAAAGATTTT-TTCGGTAAAGGGTGGGCTCGCGGTCTATCAGCTTGTTGGTGGGGTAATGGCTTACCAAGGCTTTGACGGGTAGCCGGCCTGAGAGGGTGGTCGGTCACATTGGGACTGAGATACGGCCCAGACTCCTGCGGGAGGCAGCAGTGGGGGATATTGCACAATGGGCGMAAGCCTGATGCAGCGA…
FAU46475barcode09	Veillonella parvula	GAGTCTTGGttAGAGTTTGATCATGGCTCAGGACGAACGCTGGCGGCGTGCTTAACACATGCAAGTCGAACGAAGAGCGATGGAAGCTTGCTTCTATCAATCTTAGTGGCGAACGGGTGAGTAACGCGTAATCAACCTGCCCTTCAGAGGGGGACAACAGTTGGAAACGACTGCTAATACCGCATACGATCTAAYCTCGGCATCGAGGATAGATGAAAGGTGGCCTCTAYATRTAAGCTATCACTGAAGGAGGGGATTGCGTCTGATTAGCTAGTTGGAGGGGTAACGGCCCACCAAGGCGATGATCAGTAGCCGGTCTGAGAGGATGAACGGCCACATTGGGACTGAGACACGGCCCAGACTCCTACGGGAGGCAGCAGTGGGGAATCTTCCGCAATG…
FAT81099barcode08	Weeksella virosa	TTAC---GTAGAGTTTGATCATGGCTCAGGATGAACGCTAGCGGGAGGCCTAACACATGC AAGCCGAGCGGTAGATTATCTTCGGATAATTGAGAGCGGCGTACGGGTGAGTATCGCGTA TGTAACTTGCCTTATAGAATGGGATAGCCCGGAGAAATTCGGATTAATACCGTATATAAA GCTAGGTGGCATCATTTAGTTTTGAAAGATTTATCGCTATAAGATAGACATGCGTAAGAT TAGATAGTTGGTGAGGTAACGGCTCACCAAGTCGATGATCTTTAGGGGTCCTGAGAGGGA GATCCCCCACACTGGGACTGAGACACGGCCCAGACTCCTACGGGAGGCAGCAGTGAGGAA TATTGGACAATGGGTTAGCGCCTGATCCAGCCA…

## Sheet: Sheet2
name
FAS73828barcode02	Clostridium hydrogeniformans	GTCGTCTGTAGAGTTTGATCATGGCTCAGGATGAATGCTGGCGGCGTGCTTAACACATGC AAGTCGAGCGAGAGAGTCTCTTCGGAGACAATCTAGCGGCGGACGGGTGAGTAACACGTG GGCAACCTGCCTTGTAGTGGGGGATAGCCCTCCGAAAGGAGGATTAATACCGCATAACAT TGCTTTAAGGCATCTTAGAGCAATCAAAGGAGTAATCCGCTACAAGATGGGCCCGCGGCG CATTAGCTAGTTGGTGGGGTAATGGCCTACCAAGGCGACGATGCGTAGCCGACCTGAGAG GGTGATCGGCCACATTGGGACTGAGACACGGCCCAGACTCCTACGGGAGGCAGCAGTGGG GAATATTGCACAATGGGGGAAACCCTGATGCAG…
FAS73828barcode04	Unable to ID, most closely related to Nocardia	TTTC-CCTAAGAGTTTGATCATGGCTCAGGACGAACGCTGGCGGCGTGCTTAACACATGC AAGTCGAGCGGTAAGGCCCTTCGGGGTACACGAGCGGCGAACGGGTGAGTAACACGTGGG TGATCTGCCTCGCACTCTGGGATAAGCCTGGGAAACTGGGTCTAATACCGGATATGACCA AGGGTTGCATGATCTTTGGTGGAAAGATTTATCGGTGCGAGATGGGCCCGCGGCCTATCA GCTTGTTGGTGGGGTAACGGCCTACCAAGGCGACGACGGGTAGCCGGCCTGAGAGGGTGA TCGGCCACACTGGGACTGAGACACGGCCCAGACTCCTACGGGAGGCAGCAGTGGGGAATA TTGCACAATGGGCGGAAGCCTGATGCAGCGACG…
FAS73828barcode05	Mixta species	GTGTAACCTTAGAGTTTGATCATGGCTCAGATTGAACGCTGGCGGCAGGCCTAACACATG CAAGTCGAACGGTAACGGGAAGAAGCTTGCTTCTTTGCCGACGAGTGGCGGACGGGTGAG TAATGTCTGGGAAACTGCCCGATGGAGGGGGATAACCACTGGAAACGGTGGCTAATACCG CATAACGTCTTCGGACCAAAGTGGGGGACCTTCGGGCCTCACGCCATCGGATGTGCCCAG ATGGGATTAGCTTGTTGGTGGGGTAACGGCTCACCAAGGCGACGATCCCTAGCTGGTCTG AGAGGATGACCAGCCACACTGGAACTGAGACACGGTCCAGACTCCTACGGGAGGCAGCAG TGGGGAATATTGCACAATGGGCGCAAGCCTGAT…
FAS73828barcode07	Turicibacter sanguinis	AGAGTTTGATCATGGCTCAGGATGAACGCTGGCGGCGTGCCTAATACATGCAAGTCGAGC GAACCACTTCGGTGGTGAGCGGCGAACGGGTGAGTAACACGTAGGTTATCTGCCCATCAG ACGGGGACAACGATTGGAAACGATCGCTAATACCGGATAGGACGAAAGTTTAAAGGTGCT TCGGCACCACTGATGGATGAGCCTGCGGCGCATTAGCTAGTTGGTAGGGTAAAGGCCTAC CAAGGCGACGATGCGTAGCCGACCTGAGAGGGTGAACGGCCACACTGGGACTGAGACACG GCCCAGACTCCTACGGGAGGCAGCAGTAGGGAATCTTCGGCAATGGGCGAAAGCCTGACC GAGCAACGCCGCGTGAATGATGAAGGCCTTCGG…
FAS73828barcode08	Bilophila wadsworthia	ATTGAACGCTGGCGGCGTGCTTAACACATGCAAGTCGAACGTGAAAGTCCTTCGGGACGA GTAAAGTGGCGCACGGGTGAGTAACGCGTGGATAATCTACCCTTAAGATGGGGATAACGG CTGGAAACGGTCGCTAATACCGAATACGCTCCCGATTTTATCATTGGGGGGAAAGATGGC CTCTGCYTGCAAGCTATCGCTTAAGGATGAGTCCGCGTCCCATTAGCTAGTTGGCGGGGT AACGGCCCACCAAGGCAACGATGGGTAGCCGGTCTGAGAGGATGACCGGCCACACTGGAA CTGGAACACGGTCCAGACTCCTACGGGAGGCAGCAGTGGGGAATATTGCGCAATGGGCGA AAGCCTGACGCAGCGACGCCGCGTGAGGGATGA…
FAS73828barcode09	Fannyhessea vaginae	TTGGTT--AGAGTTTGATCATGGCTCAGGATGAACGCTGGCGGCGCGCCTAACACATGCA AGTCGAACGGTTAAAGCATCTTCGGATGTGTATAAAGTGGCGAACGGCTGAGTAACACGT GGGCAACCTGCCCTTTGCACTGGGATAGCCTCGGGAAACCGAGGTTAATACCGGATACTC CATATTTGTCGCATGGCGAATATGGGAAAGCTCCGGCGGCAAAGGATGGGCCCGCGGCCT GTTAGCTAGTTGGTGGGGTAGTGGCCTACCAAGGCAATGATGGGTAGCCGGGTTGAGAGA CCGACCGGCCAGATTGGGACTGAGACACGGCCCAGACTCCTACGGGAGGCAGCAGTGGGG AATCTTGCACAATGGGCGAAAGCCTGATGCAGC…
FAS73828barcode10	Mixta species	CTttGTCCTCTCAGAGTTTGATCATGGCTCAGATTGAACGCTGGCGGCAGGCCTAACACATGCAAGTCGAACGGTAGCGGGAAGAAGCTTGCTTCTTTGCCGACGAGTGGCGGACGGGTGAGTAATGTCTGGGGATCTGCCCGATGGAGGGGGATAACCACTGGAAACGGTGGCTAATACCGCATAACGTCGCAAGACCAAAGTGGGGGACCTTCGGGCCTCACACCATCGGATGAACCCAGATGGGATTAGCTAGTAGGTGGGGTAACGGCTCACCTAGGCGACGATCCCTAGCTGGTCTGAGAGGATGACCAGCCACACTGGAACTGAGACACGGTCCAGACTCCTACGGGAGGCAGCAGTGGGGAATATTGCACAATGGGCGCAAGCCTGATGCAG…
FAS73828barcode11	Unable to ID most closely related to Gulosibacter	TGATcaTGGCTCAGGACGAACGCTGGCGGCGTGCTTAACACATGCAAGTCGAACGATGAA GCCTTAGCTTGCTTTGGTGGATTAGTGGCGAACGGGTGAGTAACACGTGAGCAACGTGCC CAGGACTCTGGAATAACCGCGGGAAACCGTGGCTAATACCGGATAGGTGCCGAGGCCGCA TGGTCTTCGGTTGGAAAGTTTTTGCGGTTCTGGATCGGCTCACGGCCTATCAGCTTGTTG GTGGGGTAATGGCCTACCAAGGCGACGACGGGTAGCCGGCCTGAGAGGGTGACCGGCCAC ACTGGGACTGAGACACGGCCCAGACTCCTACGGGAGGCAGCAGTGGGGAATATTGCACAA TGGGCGCAAGCCTGATGCAGCAACGCCGCGTGG…
FAS73828barcode12	Ralstinoa pickettii	ATA---CGGAAGAGTTTGATCATGGCTCAGATTGAACGCTGGCGGCATGCCTTACACATGCAAGTCGAACGGCAGCATGATCTAGCTTGCTAGATTGATGGCGAGTGGCGAACGGGTGAGTAATACATCGGAACGTGCCCTGTAGTGGGGGATAACTAGTCGAAAGATTAGCTAATACCGCATACGACCTGAGGGTGAAAGTGGGGGACCGCAAGGCCTCATGCTATAGGAGCGGCCGATGTCTGATTAGCTAGTTGGTGGGGTAAAGGCCTACCAAGGCGACGATCAGTAGCTGGTCTGAGAGGACGATCAGCCACACTGGGACTGAGACACGGCCCAGACTCCTACGGGAGGCAGCAGTGGGGAATTTTGGACAATGGGCGAAAGCCTGATCCAGCA…
FAS73828barcode13	Nocardia species	CTTCcatactcgTGTGAAGAGTTTGATCATGGCTCAGGACGAACGCTGGCGGCGTGCTTA ACACATGCAAGTCGAGCGGTAAGGCCCTTCGGGGTACACGAGCGGCGAACGGGTGAGTAA CACGTGGGTGATCTGCCTCGCACTCTGGGATAAGCCTGGGAAACTGGGTCTAATACCGGA TATGACCGCGAATCGCATGGTTTGTGGTGGAAAGATTTATCGGTGCGAGATGGGCCCGCG GCCTATCAGCTTGTTGGTGGGGTAATGGCCTACCAAGGCGACGACGGGTAGCCGGCCTGA GAGGGCGACCGGCCACACTGGGACTGAGACACGGCCCAGACTCCTACGGGAGGCAGCAGT GGGGAATATTGCACAATGGGCGGAAGCCTGATG…
FAS73828barcode14	Schaalia species	CCCATAGAAGAGTTTGATCATGGCTCAGGACGAACGCTGGCGGCGTGCTTAACACATGCA AGTCGAACGCTGAAGGCCCAGC-TTGCTGGGTTGGATGAGTGGCGAACGGGTGAGTAACA CGTGAGTAACCTGCCCTCTTCTTTGGGATAACGGTCGGAAACGGCTGCTAATACCGGGTA TTCACTGTCCTTCGCATGGGGGGTGGTGGAAAGGTtTTTTTCTGGTGGGGGATGGGCTCG CGGCCTATCAGCTTGTTGGTGGGGTGATGGCTTACCAAGGCTTTGACGGGTAACCGGCCT GAGAGGGTGACCGGTCACATTGGGACTGAGATACGGCCCAGACTCCTACGGGAGGCAGCA GTGGGGAATATTGCACAATGGGCGAAAGCCTGA…
FAS73828barcode15	Actinomyces israelii	TCC----GAGAGTTTGATCATGGCTCAGGACGAACGCTGGCGGCGTGCTTAACACATGCA AGTCGAACGGGTCTGCCTTG--TTTTTTGcGGGGTGGGTCAGTGGCGAACGGGTGAGTAA CACGTGAGTAACCTGCCCCTCACTTCTGGATAACCGCTTGAAAGGGTGGCTAATACGGGG TGTTCTGGCTGTGCCGCATGGTGTGGCTGGGAAAGATTCACTTTTGTGGTGTTTTGGTGG GGGATGGGCTCGCGGCCTATCAGCTTGTTGGTGGGGTGATGGCCTGCCAAGGCTTTGACG GGTAGCCGGCCTGAGAGGGTGGGCGGTCACACTGGGACTGAGATACGGCCCAGACTCCTG CGGGAGGCAGCAGTGGGGGGTATTGCACAATGG…
FAS73828barcode16	Ezakiella massiliensis	GTACT--AGAGTTTGATCATGGCTCAGGACGAACGCTGGCGGCGTGCTTAACACATGCAAGTCGAACGATGAAGAAGAGAAACGCGAACTTCGGTTCAAATTTCACTTCGGATTAGTGGCAGACGGGTGAGTAACGCGTGAGCAACCTACCTCTTACAAAGGGATAGCCTCGGGAAACCGTGATTAATACCATATGACACATTCATAAGGCATCTTAAGAATGTTAAAGCTACGGCGGTAAGAGATGGGCTCGCGTCCCATTAGCTAGTTGGTGAGGTAACGGCCCACCAAGGCGACGATGGGTAACCGGCCTGAGAGGGTGAACGGTCACATTGGAACTGAGACACGGTCCAAACTCCTACGGGAGGCAGCAGTGGGGAATATTGCACAATGGAGGGA…
FAS73828barcode17	Brucella intermedia	TCA-TGATAGAGTTTGATCATGGCTCAGAACGAACGCTGGCGGCAGGCTTAACACATGCA AGTCGAGCGggCCCTTCGGGGTCAGCGGCAGACGGGTGAGTAACGCGTGGGAACGTACCA TTTGCTACGGAATAACTCAGGGAAACTTGTGCTAATACCGTATGAGCCCCCCNGGGGAAA GATTTATCGGCAAATGATCGGCCCGCGTTGGATTAGCTAGTTGGTGGGGTAAAGGCCTAC CAAGGCGACGATCCATAGCTGGTCTGAGAGGATGATCAGCCACACTGGGACTGAGACACG GCCCAGACTCCTACGGGAGGCAGCAGTGGGGAATATTGGACAATGGGCGCAAGCCTGATC CAGCCATGCCGCGTGAGTGATGAAGGCCCTAGG…
FAS73828barcode18	Empedobacter brevis	TAGATAGGCAGAGTTTGATCATGGCTCAGGATGAACGCTAGCGGGAGGCCTAACACATGCAAGCCGAGGGGTACGATTCTTTCGGGAATCTGAGACCGGCGCACGGGTGCGTAACGCGTATGCAACTTGCCCTACTGAAAAGGATAGCCCTTCGAAAGGAGGATTAATACTTTATAACAGATTGAATGGCATCATTTAATTTTGAAAGATTTATCGCAGTAGGATAGGCATGCGTAAGATTAGTTAGTTGGAGAGGTAACGGCTCACCAAGACGATGATCTTTAGGGGGCCTGAGAGGGTGAACCCCCACACTGGTACTGAGACACGGACCAGACTCCTACGGGAGGCAGCAGTGAGGAATATTGGACAATGGGTGGAAGCCTGATCCAGCCATCCCGC…
FAS73828barcode19	Myroides species	AAA-GAGATAGAGTTTGATCATGGCTCAGGATGAACGCTAGCGGCAGGCCTAACACATGCAAGTCGAGGGGTATAGAAAGCTTGCTTTTTAGAGACCGGCGCACGGGTGAGTAACGCGTATGCAACCTACCTTTTACAGGGGAATAGCCCGAAGAAATTCGGATTAATGCTCCATGGTTTATTTTGATGGCATCATTAGAATAATAAAGATTTATCGGTAAAAGATGGGCATGCGTGTCATTAGCTAGTTGGTATGGTAACGGCATACCAAGGCAACGATGACTAGGGGTCCTGAGAGGGAGATCCCCCACACTGGTACTGAGACACGGACCAGACTCCTACGGGAGGCAGCAGTGAGGAATATTGGTCAATGGAGGCAACTCTGAACCAGCCATGCCG…
FAS73828barcode20	Neisseria animaloris	ACtcATA-GAGTTTGATCATGGCTCAGATTGAACGCTGGCGGCATGCTTTACACATGCAAGTCGAACGGCAGCACGGAAGAGCTTGCTCTTTTGGTGGCGAGTGGCGAACGGGTGAGTAACGCATCGGAACGTACCGAGTAGTGGGGGATAACTGTCCGAAAGGATGGCTAATACCGCATATTCTCTGAGGAGGAAAGCAGGGGACCTTCGGGCCTTGCGCTATTTGAGCGGCCGATGTCTGATTAGCTAGTTGGTGGGGTAAAGGCCTACCAAGGCGACGATCAGTAGCGGGTCTGAGAGGATGATCCGCCACACTGGGACTGAGACACGGCCCAGACTCCTACGGGAGGCAGCAGTGGGGAATTTTGGACAATGGGGGGAACCCTGATCCAGCCATG…
FAS73828barcode21	Cozenzaea myxofasciens	GAACGCTGGCGGCAGGCCTAACACATGCAAGTCGAGCGGTAACAGAGGAAAGCTTGCTTTCCTGCTGACGAGCGGCGGACGGGTGAGTAATGTATGGGGATCTGCCCGATAGAGGGGGATAACTACTGGAAACGGTGGCTAATACCGCATGACGTCTACGGACCAAAGCAGGGGCTCTTCGGACCTTGCGCTATCGGATGAACCCATATGGGATTAGCTAGTAGGTGGGGTAACGGCTCACCTAGGCGACGATCTCTAGCTGGTCTGAGAGGATGATCAGCCACACTGGGACTGAGACACGGCCCAGACTCCTACGGGAGGCAGCAGTGGGGAATATTGCACAATGGGCGCAAGCCTGATGCAGCCATGCCGCGTGTATGAAGAAGGCCTTMGGGTTGT…
FAS73828barcode22	Corynebacterium species	TAC----GAGAGTTTGATCMTGGCTCAGGATGAACGCTGGCGGCGTGCTTAACACATGCA AGTCGAACGGAAAGGCTCCTGCTTGCAGGGGTACTCGAGTGGCGAACGGGTGAGTAACAC GTGGGTGATCTGCCCTGCACTTCGGGATAAGCCTGGGAAACTGGGTCTAATACCGGATAG GACGATGGTTTGGATGCCATTGTGGAAAGTTTTTTCGGTGTGGGATGAGCTCGCGGCCTA TCAGCTTGTTGGTGGGGTAATGGCCTACCAAGGCGTCGACGGGTAGCCGGCCTGAGAGGG TGTACGGCCACATTGGGACTGAGATACGGCCCAGACTCCTACGGGAGGCAGCAGTGGGGA ATATTGCACAATGGGCGCAAGCCTGATGCAGCG…
FAS73828barcode23	Ralstonia mannitolilytica	AGTGAAcctcCTCGAGAGTTTGATCATGGCTCAGATTGAACGCTGGCGGCATGCCTTACACATGCAAGTCGAACGGCAGCGGGGGAAAGCTTGCTTTCCTGCCGGCGAGTGGCGAACGGGTGAGTAATACATCGGAACGTGCCCTGTAGTGGGGGATAACTAGTCGAAAGATTAGCTAATACCGCATACGACCTGAGGGTGAAAGTGGGGGACCGCAAGGCCTCATGCTATAGGAGCGGCCGATGTCTGATTAGCTAGTTGGTGGGGTAAAGGCCTACCAAGGCGACGATCAGTAGCTGGTCTGAGAGGACGATCAGCCACACTGGGACTGAGACACGGCCCAGACTCCTACGGGAGGCAGCAGTGGGGAATTTTGGACAATGGGCGAAAGCCTGATCC…
